# Supplementary material for: ﻿Review of the Lycoceruspallidulus group (Coleoptera, Cantharidae), with descriptions of six new species from China
Source: Zookeys. 2023 Aug 29;1176:243–85. doi: 10.3897/zookeys.1176.107858 (PMC10481156; doi:10.3897/zookeys.1176.107858)
Supplement: XML Treatment for Lycocerus guerryi atroapicipennis [file zookeys.1176.107858-treatment3.xml]

<!DOCTYPE tp:taxon-treatment
  PUBLIC "-//TaxonX//DTD Taxonomic Treatment Publishing DTD v0 20100105//EN" "tax-treatment-NSO.dtd">
<tp:taxon-treatment xmlns:tp="http://www.plazi.org/taxpub"><tp:treatment-meta><kwd-group><label>Taxon classification</label><kwd>
                <named-content content-type="kingdom">Animalia</named-content>
              </kwd><kwd>
                <named-content content-type="order">Coleoptera</named-content>
              </kwd><kwd>
                <named-content content-type="family">Cantharidae</named-content>
              </kwd></kwd-group><mixed-citation publication-type="journal"><person-group><name><surname>Wang</surname><given-names>Younan</given-names></name><name><surname>Liu</surname><given-names>Haoyu</given-names></name><name><surname>Yang</surname><given-names>Xingke</given-names></name><name><surname>Yang</surname><given-names>Yuxia</given-names></name></person-group><article-title>﻿Review of the <italic><tp:taxon-name><tp:taxon-name-part taxon-name-part-type="genus" reg="Lycocerus">Lycocerus</tp:taxon-name-part><tp:taxon-name-part taxon-name-part-type="species" reg="pallidulus">pallidulus</tp:taxon-name-part></tp:taxon-name></italic> group (<tp:taxon-name><tp:taxon-name-part taxon-name-part-type="order">Coleoptera</tp:taxon-name-part></tp:taxon-name>, <tp:taxon-name><tp:taxon-name-part taxon-name-part-type="family">Cantharidae</tp:taxon-name-part></tp:taxon-name>), with descriptions of six new species from China</article-title><source>Zookeys</source><day>29</day><month>08</month><year>2023</year><volume>1176</volume><fpage>243</fpage><lpage>285</lpage><pub-id pub-id-type="doi">10.3897/zookeys.1176.107858</pub-id></mixed-citation></tp:treatment-meta><tp:nomenclature><label>﻿</label><tp:taxon-name>
              <object-id xmlns:xlink="http://www.w3.org/1999/xlink" content-type="arpha" xlink:type="simple">0B02366F-7EC4-598C-BC45-83E54C883315</object-id>
              <tp:taxon-name-part taxon-name-part-type="genus" reg="Lycocerus">Lycocerus</tp:taxon-name-part>
              <tp:taxon-name-part taxon-name-part-type="species" reg="guerryi">guerryi</tp:taxon-name-part>
              <tp:taxon-name-part taxon-name-part-type="subspecies" reg="atroapicipennis">atroapicipennis</tp:taxon-name-part>
            </tp:taxon-name><tp:taxon-authority>(Pic, 1914)</tp:taxon-authority><tp:nomenclature-citation-list><tp:nomenclature-citation><tp:taxon-name>
                  <tp:taxon-name-part taxon-name-part-type="genus" reg="Cantharis">Cantharis</tp:taxon-name-part>
                  <tp:taxon-name-part taxon-name-part-type="species" reg="atroapicipennis">atroapicipennis</tp:taxon-name-part>
                </tp:taxon-name><comment>Pic, 1914:8.</comment></tp:nomenclature-citation><tp:nomenclature-citation><tp:taxon-name><tp:taxon-name-part taxon-name-part-type="genus" reg="Athemus">Athemus</tp:taxon-name-part> (<tp:taxon-name-part taxon-name-part-type="subgenus" reg="Isathemus">Isathemus</tp:taxon-name-part>) <tp:taxon-name-part taxon-name-part-type="species" reg="guerryi">guerryi</tp:taxon-name-part> <tp:taxon-name-part taxon-name-part-type="subspecies" reg="atroapicipennis">atroapicipennis</tp:taxon-name-part></tp:taxon-name><comment>: <xref ref-type="bibr" rid="B24">Wittmer 1995</xref>: 274, fig. 139.</comment></tp:nomenclature-citation><tp:nomenclature-citation><tp:taxon-name>
                  <tp:taxon-name-part taxon-name-part-type="genus" reg="Cantharis">Cantharis</tp:taxon-name-part>
                  <tp:taxon-name-part taxon-name-part-type="species" reg="jeanvoinei">jeanvoinei</tp:taxon-name-part>
                </tp:taxon-name><comment>Pic, 1927: 2. Synonymized by <xref ref-type="bibr" rid="B24">Wittmer 1995</xref>: 274.</comment></tp:nomenclature-citation><tp:nomenclature-citation><tp:taxon-name>
                  <tp:taxon-name-part taxon-name-part-type="genus" reg="Lycocerus">Lycocerus</tp:taxon-name-part>
                  <tp:taxon-name-part taxon-name-part-type="species" reg="guerryi">guerryi</tp:taxon-name-part>
                  <tp:taxon-name-part taxon-name-part-type="subspecies" reg="atroapicipennis">atroapicipennis</tp:taxon-name-part>
                </tp:taxon-name><comment>: <xref ref-type="bibr" rid="B11">Okushima 2005</xref>: 48.</comment></tp:nomenclature-citation></tp:nomenclature-citation-list></tp:nomenclature><tp:treatment-sec sec-type="type material" id="SECID0ELZAE"><title>Type material examined.</title><p><bold><italic>Holotype</italic></bold> of <italic><tp:taxon-name><tp:taxon-name-part taxon-name-part-type="genus" reg="Cantharis">Cantharis</tp:taxon-name-part><tp:taxon-name-part taxon-name-part-type="species" reg="atroapicipennis">atroapicipennis</tp:taxon-name-part></tp:taxon-name></italic>: 1♂ (<named-content xmlns:xlink="http://www.w3.org/1999/xlink" content-type="dwc:institutional_code" xlink:title="Muséum national d’Histoire naturelle, Paris" xlink:href="http://grbio.org/institution/museum-national-dhistoire-naturelle-2" xlink:type="simple">MNHN</named-content>), Lao Kay.</p><p><bold><italic>Holotype</italic></bold> of <italic><tp:taxon-name><tp:taxon-name-part taxon-name-part-type="genus" reg="Cantharis">Cantharis</tp:taxon-name-part><tp:taxon-name-part taxon-name-part-type="species" reg="jeanvoinei">jeanvoinei</tp:taxon-name-part></tp:taxon-name></italic>: 1♀ (<named-content xmlns:xlink="http://www.w3.org/1999/xlink" content-type="dwc:institutional_code" xlink:title="Muséum national d’Histoire naturelle, Paris" xlink:href="http://grbio.org/institution/museum-national-dhistoire-naturelle-2" xlink:type="simple">MNHN</named-content>), Tonkin, Chapa, 7.V.1918, Eanvoine.</p></tp:treatment-sec><tp:treatment-sec sec-type="type material" id="SECID0E21AE"><title>Non-type material examined.</title><p>China: 1♂ (<named-content xmlns:xlink="http://www.w3.org/1999/xlink" content-type="dwc:institutional_code" xlink:title="Institute of Zoology, Chinese Academy of Sciences" xlink:href="http://grbio.org/institution/institute-zoology-chinese-academy-sciences" xlink:type="simple">IZAS</named-content>), Yunnan, Menlongbanna, Mengsong, 1600 m, 22.IV.1958, leg. C. B. Hong; 1♂ (<named-content xmlns:xlink="http://www.w3.org/1999/xlink" content-type="dwc:institutional_code" xlink:title="Institute of Zoology, Chinese Academy of Sciences" xlink:href="http://grbio.org/institution/institute-zoology-chinese-academy-sciences" xlink:type="simple">IZAS</named-content>), same data as the preceding, 23.IV.1958; 1♂(<named-content xmlns:xlink="http://www.w3.org/1999/xlink" content-type="dwc:institutional_code" xlink:title="Institute of Zoology, Chinese Academy of Sciences" xlink:href="http://grbio.org/institution/institute-zoology-chinese-academy-sciences" xlink:type="simple">IZAS</named-content>), Yunnan, Menghai, Nannuoshan, 1100 m, 28.IV.1957, leg. F. J. Pu.</p></tp:treatment-sec><tp:treatment-sec sec-type="distribution" id="SECID0EN2AE"><title>Distribution.</title><p>China (new record: Yunnan); Vietnam.</p></tp:treatment-sec><tp:treatment-sec sec-type="remarks" id="SECID0ES2AE"><title>Remarks.</title><p>The aedeagus of this subspecies is very similar to that of <italic><tp:taxon-name><tp:taxon-name-part taxon-name-part-type="genus" reg="Lycocerus">L.</tp:taxon-name-part><tp:taxon-name-part taxon-name-part-type="species" reg="guerryi">guerryi</tp:taxon-name-part><tp:taxon-name-part taxon-name-part-type="subspecies" reg="guerryi">guerryi</tp:taxon-name-part></tp:taxon-name></italic>, but its elytra are darkened at apices enabling external identification. The body coloration is constant, and the elytra of the individuals from northern Yunnan are uniformly pale yellow (<italic><tp:taxon-name><tp:taxon-name-part taxon-name-part-type="genus" reg="Lycocerus">L.</tp:taxon-name-part><tp:taxon-name-part taxon-name-part-type="species" reg="guerryi">guerryi</tp:taxon-name-part><tp:taxon-name-part taxon-name-part-type="subspecies" reg="guerryi">guerryi</tp:taxon-name-part></tp:taxon-name></italic>), while those from southern Yunnan and adjacent area (northern Vietnam) are always darkened at apices (<italic><tp:taxon-name><tp:taxon-name-part taxon-name-part-type="genus" reg="Lycocerus">L.</tp:taxon-name-part><tp:taxon-name-part taxon-name-part-type="species" reg="guerryi">guerryi</tp:taxon-name-part><tp:taxon-name-part taxon-name-part-type="subspecies" reg="atroapicipennis">atroapicipennis</tp:taxon-name-part></tp:taxon-name></italic>), so they are kept as two subspecies at the moment. Here, <italic><tp:taxon-name><tp:taxon-name-part taxon-name-part-type="genus" reg="Lycocerus">L.</tp:taxon-name-part><tp:taxon-name-part taxon-name-part-type="species" reg="guerryi">guerryi</tp:taxon-name-part><tp:taxon-name-part taxon-name-part-type="subspecies" reg="atroapicipennis">atroapicipennis</tp:taxon-name-part></tp:taxon-name></italic> is recorded in the Chinese fauna for the first time.</p></tp:treatment-sec><ref-list><ref id="B24"><mixed-citation xmlns:xlink="http://www.w3.org/1999/xlink" xlink:type="simple"><person-group><name name-style="western"><surname>Wittmer</surname><given-names>W</given-names></name></person-group> (<year>1995</year>) <article-title>Zur Kenntnis Gattung <italic><tp:taxon-name><tp:taxon-name-part taxon-name-part-type="genus">Athemus</tp:taxon-name-part></tp:taxon-name></italic> Lewis (Col. <tp:taxon-name><tp:taxon-name-part taxon-name-part-type="family">Cantharidae</tp:taxon-name-part></tp:taxon-name>).</article-title><source>Entomologica Basiliensia</source><volume>18</volume>: <fpage>171</fpage>–<lpage>286</lpage>.</mixed-citation></ref><ref id="B11"><mixed-citation xmlns:xlink="http://www.w3.org/1999/xlink" xlink:type="simple"><person-group><name name-style="western"><surname>Okushima</surname><given-names>Y</given-names></name></person-group> (<year>2005</year>) <article-title>A taxonomic study on the genus <italic><tp:taxon-name><tp:taxon-name-part taxon-name-part-type="genus">Lycocerus</tp:taxon-name-part></tp:taxon-name></italic> (<tp:taxon-name><tp:taxon-name-part taxon-name-part-type="order">Coleoptera</tp:taxon-name-part></tp:taxon-name>, <tp:taxon-name><tp:taxon-name-part taxon-name-part-type="family">Cantharidae</tp:taxon-name-part></tp:taxon-name>) from Japan, with zoogeographical considerations.</article-title><source>Japanese Journal of Systematic Entomology, Monographic Series</source><volume>2</volume>: <fpage>1</fpage>–<lpage>383</lpage>.</mixed-citation></ref></ref-list></tp:taxon-treatment>
