# Supplementary material for: ﻿Review of the Lycoceruspallidulus group (Coleoptera, Cantharidae), with descriptions of six new species from China
Source: Zookeys. 2023 Aug 29;1176:243–85. doi: 10.3897/zookeys.1176.107858 (PMC10481156; doi:10.3897/zookeys.1176.107858)
Supplement: XML Treatment for Lycocerus genaemaculatus [file zookeys.1176.107858-treatment5.xml]

<!DOCTYPE tp:taxon-treatment
  PUBLIC "-//TaxonX//DTD Taxonomic Treatment Publishing DTD v0 20100105//EN" "tax-treatment-NSO.dtd">
<tp:taxon-treatment xmlns:tp="http://www.plazi.org/taxpub"><tp:treatment-meta><kwd-group><label>Taxon classification</label><kwd>
                <named-content content-type="kingdom">Animalia</named-content>
              </kwd><kwd>
                <named-content content-type="order">Coleoptera</named-content>
              </kwd><kwd>
                <named-content content-type="family">Cantharidae</named-content>
              </kwd></kwd-group><mixed-citation publication-type="journal"><person-group><name><surname>Wang</surname><given-names>Younan</given-names></name><name><surname>Liu</surname><given-names>Haoyu</given-names></name><name><surname>Yang</surname><given-names>Xingke</given-names></name><name><surname>Yang</surname><given-names>Yuxia</given-names></name></person-group><article-title>﻿Review of the <italic><tp:taxon-name><tp:taxon-name-part taxon-name-part-type="genus" reg="Lycocerus">Lycocerus</tp:taxon-name-part><tp:taxon-name-part taxon-name-part-type="species" reg="pallidulus">pallidulus</tp:taxon-name-part></tp:taxon-name></italic> group (<tp:taxon-name><tp:taxon-name-part taxon-name-part-type="order">Coleoptera</tp:taxon-name-part></tp:taxon-name>, <tp:taxon-name><tp:taxon-name-part taxon-name-part-type="family">Cantharidae</tp:taxon-name-part></tp:taxon-name>), with descriptions of six new species from China</article-title><source>Zookeys</source><day>29</day><month>08</month><year>2023</year><volume>1176</volume><fpage>243</fpage><lpage>285</lpage><pub-id pub-id-type="doi">10.3897/zookeys.1176.107858</pub-id></mixed-citation></tp:treatment-meta><tp:nomenclature><label>﻿</label><tp:taxon-name>
              <object-id xmlns:xlink="http://www.w3.org/1999/xlink" content-type="arpha" xlink:type="simple">00B1F632-974B-56AF-91B8-23FF6E23F1F8</object-id>
              <tp:taxon-name-part taxon-name-part-type="genus" reg="Lycocerus">Lycocerus</tp:taxon-name-part>
              <tp:taxon-name-part taxon-name-part-type="species" reg="genaemaculatus">genaemaculatus</tp:taxon-name-part>
            </tp:taxon-name><tp:taxon-authority>(Wittmer, 1951)</tp:taxon-authority><xref ref-type="fig" rid="F4">Figs 4A–C</xref><xref ref-type="fig" rid="F12">, 12D</xref><xref ref-type="fig" rid="F16">, 16D</xref><tp:nomenclature-citation-list><tp:nomenclature-citation><tp:taxon-name>
                  <tp:taxon-name-part taxon-name-part-type="genus" reg="Athemus">Athemus</tp:taxon-name-part>
                  <tp:taxon-name-part taxon-name-part-type="species" reg="genaemaculatus">genaemaculatus</tp:taxon-name-part>
                </tp:taxon-name><comment>Wittmer, 1951: 100.</comment></tp:nomenclature-citation><tp:nomenclature-citation><tp:taxon-name><tp:taxon-name-part taxon-name-part-type="genus" reg="Athemus">Athemus</tp:taxon-name-part> (<tp:taxon-name-part taxon-name-part-type="subgenus" reg="Isathemus">Isathemus</tp:taxon-name-part>) <tp:taxon-name-part taxon-name-part-type="species" reg="genaemaculatus">genaemaculatus</tp:taxon-name-part></tp:taxon-name><comment>: <xref ref-type="bibr" rid="B24">Wittmer 1995</xref>: 259.</comment></tp:nomenclature-citation><tp:nomenclature-citation><tp:taxon-name>
                  <tp:taxon-name-part taxon-name-part-type="genus" reg="Lycocerus">Lycocerus</tp:taxon-name-part>
                  <tp:taxon-name-part taxon-name-part-type="species" reg="genaemaculatus">genaemaculatus</tp:taxon-name-part>
                </tp:taxon-name><comment>: <xref ref-type="bibr" rid="B8">Kazantsev and Brancucci 2007</xref>: 250.</comment></tp:nomenclature-citation></tp:nomenclature-citation-list></tp:nomenclature><tp:treatment-sec sec-type="type material" id="SECID0EUHAG"><title>Type material examined.</title><p><bold><italic>Holotype</italic></bold>: 1♂ (<abbrev xmlns:xlink="http://www.w3.org/1999/xlink" xlink:title="Zoological Research Museum Alexander Koenig" id="ABBRID0E6HAG" xlink:type="simple">ZFMK</abbrev>), Kuatun (Fukien), 2300 m, 27.40n, Br. 117.40ö, 20.V.1938, L. J. Klapperich. <bold><italic>Paratypes</italic></bold>: 1♀ (<named-content xmlns:xlink="http://www.w3.org/1999/xlink" content-type="dwc:institutional_code" xlink:title="Naturhistorisches Museum Basel" xlink:href="http://grbio.org/institution/naturhistorisches-museum-basel-0" xlink:type="simple">NHMB</named-content>), Fukien (Fujian), Kuatun, 21.IV.1946, lgt. Tschung Sen; 1♀ (<named-content xmlns:xlink="http://www.w3.org/1999/xlink" content-type="dwc:institutional_code" xlink:title="Naturhistorisches Museum Basel" xlink:href="http://grbio.org/institution/naturhistorisches-museum-basel-0" xlink:type="simple">NHMB</named-content>), Fukien (Fujian), Kuatun, 2300 m, <named-content xmlns:xlink="http://www.w3.org/1999/xlink" content-type="dwc:verbatimCoordinates" xlink:type="simple"><named-content content-type="geo-json" specific-use="{&#34;type&#34;:&#34;Point&#34;,&#34;coordinates&#34;:[117.666667,27.666667]}" id="NCID0ERIAG" xlink:type="simple">27°40'N, 117°40'E</named-content></named-content> (DDM), 13.V.1938, lgt. J. Klapperich.</p></tp:treatment-sec><tp:treatment-sec sec-type="type material" id="SECID0EWIAG"><title>Non-type material examined.</title><p>China: 1♂ (<named-content xmlns:xlink="http://www.w3.org/1999/xlink" content-type="dwc:institutional_code" xlink:title="Institute of Zoology, Chinese Academy of Sciences" xlink:href="http://grbio.org/institution/institute-zoology-chinese-academy-sciences" xlink:type="simple">IZAS</named-content>), Fujian, Jianyang, Huangkeng, Aotou, 950 m, 2.V.1960, leg. Y. R. Zhang; 1♀ (<named-content xmlns:xlink="http://www.w3.org/1999/xlink" content-type="dwc:institutional_code" xlink:title="Institute of Zoology, Chinese Academy of Sciences" xlink:href="http://grbio.org/institution/institute-zoology-chinese-academy-sciences" xlink:type="simple">IZAS</named-content>), Fujian, Jianyang, Huangkeng, Guilin, 270–340 m, 8.IV.1960, leg. Y. R. Zhang; 1♀ (<named-content xmlns:xlink="http://www.w3.org/1999/xlink" content-type="dwc:institutional_code" xlink:title="Institute of Zoology, Chinese Academy of Sciences" xlink:href="http://grbio.org/institution/institute-zoology-chinese-academy-sciences" xlink:type="simple">IZAS</named-content>), same locality as the preceding, 290–320 m, 12.IV.1960, leg. F. J. Pu.</p></tp:treatment-sec><tp:treatment-sec sec-type="Descriptive notes" id="SECID0EIJAG"><title>Descriptive notes.</title><p><bold>Male.</bold> Aedeagus: basal piece distinctly longer than dorsal plate of each paramere (Fig. <xref ref-type="fig" rid="F4">4A–C</xref>); ventral process of each paramere short and thin, nearly straight and approaching to each other in ventral view (Fig. <xref ref-type="fig" rid="F4">4A</xref>), slightly bent dorsally in lateral view (Fig. <xref ref-type="fig" rid="F4">4C</xref>); dorsal plates of parameres as long as ventral process (Fig. <xref ref-type="fig" rid="F4">4B, C</xref>), with outer margins abruptly converging apically, apical margins subrounded in dorsal view (Fig. <xref ref-type="fig" rid="F4">4B</xref>); laterophyse feebly shorter than ventral process, with apices acute and markedly directing dorso-outwards (Fig. <xref ref-type="fig" rid="F4">4C</xref>).</p><fig id="F4" position="float" orientation="portrait"><object-id xmlns:xlink="http://www.w3.org/1999/xlink" content-type="doi" xlink:type="simple">10.3897/zookeys.1176.107858.figure4</object-id><object-id xmlns:xlink="http://www.w3.org/1999/xlink" content-type="arpha" xlink:type="simple">83C60A4D-BBDB-57A6-8CDC-0754B74FD979</object-id><label>Figure 4.</label><caption><p>Aedeagus <bold>A–C</bold><italic><tp:taxon-name><tp:taxon-name-part taxon-name-part-type="genus" reg="Lycocerus">Lycocerus</tp:taxon-name-part><tp:taxon-name-part taxon-name-part-type="species" reg="genaemaculatus">genaemaculatus</tp:taxon-name-part></tp:taxon-name></italic> (Wittmer, 1951) <bold>D–F</bold><italic><tp:taxon-name><tp:taxon-name-part taxon-name-part-type="genus" reg="Lycocerus">L.</tp:taxon-name-part><tp:taxon-name-part taxon-name-part-type="species" reg="hubeiensis">hubeiensis</tp:taxon-name-part></tp:taxon-name></italic> (Švihla, 2004) <bold>A, D</bold> ventral view <bold>B, E</bold> dorsal view <bold>C, F</bold> lateral view. Scale bars: 1.0 mm.</p></caption><graphic xmlns:xlink="http://www.w3.org/1999/xlink" xlink:href="zookeys-1176-243_article-107858__-g004.jpg" position="float" orientation="portrait" xlink:type="simple" id="oo_898314.jpg"><uri content-type="original_file" xlink:type="simple">https://binary.pensoft.net/fig/898314</uri></graphic></fig><p><bold>Female.</bold> Internal organ of reproductive system (Fig. <xref ref-type="fig" rid="F12">12D</xref>): spermatheca nearly as long as diverticulum; accessory gland ~ 3.0× longer than spermatheca.</p><p>Abdominal sternite VIII (Fig. <xref ref-type="fig" rid="F16">16D</xref>): triangular emargination in middle and subrounded emarginations on both sides of posterior margin, lateral emarginations slightly deeper and obviously wider than the middle one, the portions between lateral and middle emarginations narrow and acute at apices, obviously extending over apices of latero-apical angles, which are widely triangular.</p></tp:treatment-sec><tp:treatment-sec sec-type="distribution" id="SECID0EDMAG"><title>Distribution.</title><p>China (Fujian).</p></tp:treatment-sec><tp:treatment-sec sec-type="remarks" id="SECID0EIMAG"><title>Remarks.</title><p>The aedeagus, abdominal sternite VIII, and internal genitalia of female are illustrated for the first time for this species herein.</p></tp:treatment-sec><tp:treatment-sec><!--Section generated to contain objects referenced in tp:taxon-treatment.--><fig id="F12" position="float" orientation="portrait"><object-id xmlns:xlink="http://www.w3.org/1999/xlink" content-type="doi" xlink:type="simple">10.3897/zookeys.1176.107858.figure12</object-id><object-id xmlns:xlink="http://www.w3.org/1999/xlink" content-type="arpha" xlink:type="simple">9ACF6365-E622-5D04-A9CD-4A415CF7244F</object-id><label>Figure 12.</label><caption><p>Internal organ of female reproductive system, lateral view <bold>A</bold><italic><tp:taxon-name><tp:taxon-name-part taxon-name-part-type="genus" reg="Lycocerus">Lycocerus</tp:taxon-name-part><tp:taxon-name-part taxon-name-part-type="species" reg="hubeiensis">hubeiensis</tp:taxon-name-part></tp:taxon-name></italic> (Švihla, 2004) <bold>B</bold><italic><tp:taxon-name><tp:taxon-name-part taxon-name-part-type="genus" reg="Lycocerus">L.</tp:taxon-name-part><tp:taxon-name-part taxon-name-part-type="species" reg="centrochinensis">centrochinensis</tp:taxon-name-part></tp:taxon-name></italic> (Švihla, 2004) <bold>C</bold><italic><tp:taxon-name><tp:taxon-name-part taxon-name-part-type="genus" reg="Lycocerus">L.</tp:taxon-name-part><tp:taxon-name-part taxon-name-part-type="species" reg="guerryi">guerryi</tp:taxon-name-part></tp:taxon-name></italic> (Pic, 1906) <bold>D</bold><italic><tp:taxon-name><tp:taxon-name-part taxon-name-part-type="genus" reg="Lycocerus">L.</tp:taxon-name-part><tp:taxon-name-part taxon-name-part-type="species" reg="genaemaculatus">genaemaculatus</tp:taxon-name-part></tp:taxon-name></italic> (Wittmer, 1951). Scale bars: 1.0 mm.</p></caption><graphic xmlns:xlink="http://www.w3.org/1999/xlink" xlink:href="zookeys-1176-243_article-107858__-g012.jpg" position="float" orientation="portrait" xlink:type="simple" id="oo_898322.jpg"><uri content-type="original_file" xlink:type="simple">https://binary.pensoft.net/fig/898322</uri></graphic></fig><fig id="F16" position="float" orientation="portrait"><object-id xmlns:xlink="http://www.w3.org/1999/xlink" content-type="doi" xlink:type="simple">10.3897/zookeys.1176.107858.figure16</object-id><object-id xmlns:xlink="http://www.w3.org/1999/xlink" content-type="arpha" xlink:type="simple">C7079910-336D-5D0B-A3BD-FE9EAF981175</object-id><label>Figure 16.</label><caption><p>Abdominal sterite VIII of female, ventral view <bold>A</bold><italic><tp:taxon-name><tp:taxon-name-part taxon-name-part-type="genus" reg="Lycocerus">Lycocerus</tp:taxon-name-part><tp:taxon-name-part taxon-name-part-type="species" reg="hubeiensis">hubeiensis</tp:taxon-name-part></tp:taxon-name></italic> (Švihla, 2004) <bold>B</bold><italic><tp:taxon-name><tp:taxon-name-part taxon-name-part-type="genus" reg="Lycocerus">L.</tp:taxon-name-part><tp:taxon-name-part taxon-name-part-type="species" reg="centrochinensis">centrochinensis</tp:taxon-name-part></tp:taxon-name></italic> (Švihla, 2004) <bold>C</bold><italic><tp:taxon-name><tp:taxon-name-part taxon-name-part-type="genus" reg="Lycocerus">L.</tp:taxon-name-part><tp:taxon-name-part taxon-name-part-type="species" reg="guerryi">guerryi</tp:taxon-name-part></tp:taxon-name></italic> (Pic, 1906) <bold>D</bold><italic><tp:taxon-name><tp:taxon-name-part taxon-name-part-type="genus" reg="Lycocerus">L.</tp:taxon-name-part><tp:taxon-name-part taxon-name-part-type="species" reg="genaemaculatus">genaemaculatus</tp:taxon-name-part></tp:taxon-name></italic> (Wittmer, 1951) <bold>E</bold><italic><tp:taxon-name><tp:taxon-name-part taxon-name-part-type="genus" reg="Lycocerus">L.</tp:taxon-name-part><tp:taxon-name-part taxon-name-part-type="species" reg="flavipennis">flavipennis</tp:taxon-name-part></tp:taxon-name></italic> sp. nov. <bold>F</bold><italic><tp:taxon-name><tp:taxon-name-part taxon-name-part-type="genus" reg="Lycocerus">L.</tp:taxon-name-part><tp:taxon-name-part taxon-name-part-type="species" reg="zdeneki">zdeneki</tp:taxon-name-part></tp:taxon-name></italic> (Švihla, 2004) <bold>G</bold><italic><tp:taxon-name><tp:taxon-name-part taxon-name-part-type="genus" reg="Lycocerus">L.</tp:taxon-name-part><tp:taxon-name-part taxon-name-part-type="species" reg="kubani">kubani</tp:taxon-name-part></tp:taxon-name></italic> (Švihla, 2004) <bold>H</bold><italic><tp:taxon-name><tp:taxon-name-part taxon-name-part-type="genus" reg="Lycocerus">L.</tp:taxon-name-part><tp:taxon-name-part taxon-name-part-type="species" reg="laterophysus">laterophysus</tp:taxon-name-part></tp:taxon-name></italic> sp. nov. Scale bars: 0.5 mm.</p></caption><graphic xmlns:xlink="http://www.w3.org/1999/xlink" xlink:href="zookeys-1176-243_article-107858__-g016.jpg" position="float" orientation="portrait" xlink:type="simple" id="oo_898326.jpg"><uri content-type="original_file" xlink:type="simple">https://binary.pensoft.net/fig/898326</uri></graphic></fig></tp:treatment-sec><ref-list><ref id="B24"><mixed-citation xmlns:xlink="http://www.w3.org/1999/xlink" xlink:type="simple"><person-group><name name-style="western"><surname>Wittmer</surname><given-names>W</given-names></name></person-group> (<year>1995</year>) <article-title>Zur Kenntnis Gattung <italic><tp:taxon-name><tp:taxon-name-part taxon-name-part-type="genus">Athemus</tp:taxon-name-part></tp:taxon-name></italic> Lewis (Col. <tp:taxon-name><tp:taxon-name-part taxon-name-part-type="family">Cantharidae</tp:taxon-name-part></tp:taxon-name>).</article-title><source>Entomologica Basiliensia</source><volume>18</volume>: <fpage>171</fpage>–<lpage>286</lpage>.</mixed-citation></ref><ref id="B8"><mixed-citation xmlns:xlink="http://www.w3.org/1999/xlink" xlink:type="simple"><person-group><name name-style="western"><surname>Kazantsev</surname><given-names>S</given-names></name><name name-style="western"><surname>Brancucci</surname><given-names>M</given-names></name></person-group> (<year>2007</year>) <article-title><tp:taxon-name><tp:taxon-name-part taxon-name-part-type="family">Cantharidae</tp:taxon-name-part></tp:taxon-name>.</article-title> In: <person-group><name name-style="western"><surname>Löbl</surname><given-names>I</given-names></name><name name-style="western"><surname>Smetana</surname><given-names>A</given-names></name></person-group> (<role>Eds</role>) <issue-title>Catalogue of Palaearctic Coleoptera, Vol.</issue-title><source>4. Apollo Books, Stenstrup</source>, <fpage>234</fpage>–<lpage>298</lpage>.</mixed-citation></ref></ref-list></tp:taxon-treatment>
