# Supplementary material for: ﻿Review of the Lycoceruspallidulus group (Coleoptera, Cantharidae), with descriptions of six new species from China
Source: Zookeys. 2023 Aug 29;1176:243–85. doi: 10.3897/zookeys.1176.107858 (PMC10481156; doi:10.3897/zookeys.1176.107858)
Supplement: XML Treatment for Lycocerus hubeiensis [file zookeys.1176.107858-treatment6.xml]

<!DOCTYPE tp:taxon-treatment
  PUBLIC "-//TaxonX//DTD Taxonomic Treatment Publishing DTD v0 20100105//EN" "tax-treatment-NSO.dtd">
<tp:taxon-treatment xmlns:tp="http://www.plazi.org/taxpub"><tp:treatment-meta><kwd-group><label>Taxon classification</label><kwd>
                <named-content content-type="kingdom">Animalia</named-content>
              </kwd><kwd>
                <named-content content-type="order">Coleoptera</named-content>
              </kwd><kwd>
                <named-content content-type="family">Cantharidae</named-content>
              </kwd></kwd-group><mixed-citation publication-type="journal"><person-group><name><surname>Wang</surname><given-names>Younan</given-names></name><name><surname>Liu</surname><given-names>Haoyu</given-names></name><name><surname>Yang</surname><given-names>Xingke</given-names></name><name><surname>Yang</surname><given-names>Yuxia</given-names></name></person-group><article-title>﻿Review of the <italic><tp:taxon-name><tp:taxon-name-part taxon-name-part-type="genus" reg="Lycocerus">Lycocerus</tp:taxon-name-part><tp:taxon-name-part taxon-name-part-type="species" reg="pallidulus">pallidulus</tp:taxon-name-part></tp:taxon-name></italic> group (<tp:taxon-name><tp:taxon-name-part taxon-name-part-type="order">Coleoptera</tp:taxon-name-part></tp:taxon-name>, <tp:taxon-name><tp:taxon-name-part taxon-name-part-type="family">Cantharidae</tp:taxon-name-part></tp:taxon-name>), with descriptions of six new species from China</article-title><source>Zookeys</source><day>29</day><month>08</month><year>2023</year><volume>1176</volume><fpage>243</fpage><lpage>285</lpage><pub-id pub-id-type="doi">10.3897/zookeys.1176.107858</pub-id></mixed-citation></tp:treatment-meta><tp:nomenclature><label>﻿</label><tp:taxon-name>
              <object-id xmlns:xlink="http://www.w3.org/1999/xlink" content-type="arpha" xlink:type="simple">AEFAF9C6-1BA1-5634-9C07-AF06801AAF55</object-id>
              <tp:taxon-name-part taxon-name-part-type="genus" reg="Lycocerus">Lycocerus</tp:taxon-name-part>
              <tp:taxon-name-part taxon-name-part-type="species" reg="hubeiensis">hubeiensis</tp:taxon-name-part>
            </tp:taxon-name><tp:taxon-authority>(Švihla, 2004)</tp:taxon-authority><xref ref-type="fig" rid="F4">Figs 4D–F</xref><xref ref-type="fig" rid="F12">, 12A</xref><xref ref-type="fig" rid="F16">, 16A</xref><tp:nomenclature-citation-list><tp:nomenclature-citation><tp:taxon-name><tp:taxon-name-part taxon-name-part-type="genus" reg="Athemus">Athemus</tp:taxon-name-part> (<tp:taxon-name-part taxon-name-part-type="subgenus" reg="Isathemus">Isathemus</tp:taxon-name-part>) <tp:taxon-name-part taxon-name-part-type="species" reg="hubeiensis">hubeiensis</tp:taxon-name-part></tp:taxon-name><comment>Švihla, 2004: 191, figs 124, 125.</comment></tp:nomenclature-citation><tp:nomenclature-citation><tp:taxon-name>
                  <tp:taxon-name-part taxon-name-part-type="genus" reg="Lycocerus">Lycocerus</tp:taxon-name-part>
                  <tp:taxon-name-part taxon-name-part-type="species" reg="hubeiensis">hubeiensis</tp:taxon-name-part>
                </tp:taxon-name><comment>: <xref ref-type="bibr" rid="B8">Kazantsev and Brancucci 2007</xref>: 250.</comment></tp:nomenclature-citation></tp:nomenclature-citation-list></tp:nomenclature><tp:treatment-sec sec-type="type material" id="SECID0EAPAG"><title>Type material examined.</title><p><bold><italic>Holotype</italic></bold>: 1♂ (<named-content xmlns:xlink="http://www.w3.org/1999/xlink" content-type="dwc:institutional_code" xlink:title="National Museum, Prague" xlink:href="http://grbio.org/institution/national-museum-prague-0" xlink:type="simple">NMPC</named-content>), China, Hubei, Dashennongjia mts., 2000–3000 m, <named-content xmlns:xlink="http://www.w3.org/1999/xlink" content-type="dwc:verbatimCoordinates" xlink:type="simple"><named-content content-type="geo-json" specific-use="{&#34;type&#34;:&#34;Point&#34;,&#34;coordinates&#34;:[103.050000,31.083333]}" id="NCID0ESPAG" xlink:type="simple">31°05'N, 103°03'E</named-content></named-content> (DDM), 21–24.VI.2001, lgt. O. Šafánek.</p></tp:treatment-sec><tp:treatment-sec sec-type="type material" id="SECID0EXPAG"><title>Non-type material examined.</title><p>China: 1♂ (<abbrev xmlns:xlink="http://www.w3.org/1999/xlink" xlink:title="Museum of Hebei University" id="ABBRID0E4PAG" xlink:type="simple">MHBU</abbrev>), Shaanxi, Yangxian, Huayanghanba, 1014 m, <named-content xmlns:xlink="http://www.w3.org/1999/xlink" content-type="dwc:verbatimCoordinates" xlink:type="simple"><named-content content-type="geo-json" specific-use="{&#34;type&#34;:&#34;Point&#34;,&#34;coordinates&#34;:[107.584722,33.547778]}" id="NCID0EEQAG" xlink:type="simple">33°32'52"N, 107°35'5"E </named-content></named-content>(DMS), 6.V.2017, leg. H. Y. L iu; 1♀ (<abbrev xmlns:xlink="http://www.w3.org/1999/xlink" xlink:title="Museum of Hebei University" id="ABBRID0EJQAG" xlink:type="simple">MHBU</abbrev>), Shaanxi, Yangxian, Huayangzhen, Yantou, 1206 m, <named-content xmlns:xlink="http://www.w3.org/1999/xlink" content-type="dwc:verbatimCoordinates" xlink:type="simple"><named-content content-type="geo-json" specific-use="{&#34;type&#34;:&#34;Point&#34;,&#34;coordinates&#34;:[107.518583,33.641389]}" id="NCID0EQQAG" xlink:type="simple">33°38'29"N, 107°31'6.9"E</named-content></named-content> (DMS), 7.VIII.2017, leg. H. Y. Liu &amp; X. D. Zhang; 1♀ (<abbrev xmlns:xlink="http://www.w3.org/1999/xlink" xlink:title="Museum of Hebei University" id="ABBRID0EVQAG" xlink:type="simple">MHBU</abbrev>), Hubei, Chaoshuihe, 23.V. 2019, leg. P. Wang.</p></tp:treatment-sec><tp:treatment-sec sec-type="Descriptive notes" id="SECID0EZQAG"><title>Descriptive notes.</title><p><bold>Male.</bold> Aedeagus: basal piece distinctly longer than dorsal plate of each paramere (Fig. <xref ref-type="fig" rid="F4">4D–F</xref>); ventral process of each paramere nearly straight, feebly bent inwards in ventral view (Fig. <xref ref-type="fig" rid="F4">4D</xref>) and vertical in lateral view (Fig. <xref ref-type="fig" rid="F4">4F</xref>); dorsal plates of parameres feebly longer than ventral processes (Fig. <xref ref-type="fig" rid="F4">4D, F</xref>), with outer margin obviously abruptly converging apically, apical margins truncate in dorsal view (Fig. <xref ref-type="fig" rid="F4">4E</xref>); laterophyse slightly shorter than ventral process, with apices acute and appreciably directing dorso-inwards (Fig. <xref ref-type="fig" rid="F4">4F</xref>).</p><p><bold>Female.</bold> Internal organ of reproductive system (Fig. <xref ref-type="fig" rid="F12">12A</xref>): spermatheca nearly as long as diverticulum; accessory gland ~ 2.5× longer than spermatheca.</p><p>Abdominal sternite VIII (Fig. <xref ref-type="fig" rid="F16">16A</xref>): triangular emargination in middle and narrowly rounded emarginations on both sides of posterior margin, lateral emarginations obviously deeper and feebly wider than the middle one, the portions between lateral and middle emarginations moderately wide and right-angled at apices, obviously extending over apices of latero-apical angles, which are narrowly rounded.</p></tp:treatment-sec><tp:treatment-sec sec-type="distribution" id="SECID0EHSAG"><title>Distribution.</title><p>China (Hubei, Shaanxi).</p></tp:treatment-sec><tp:treatment-sec sec-type="remarks" id="SECID0EMSAG"><title>Remarks.</title><p>The aedeagus of this species was illustrated only in ventral and lateral views by <xref ref-type="bibr" rid="B19">Švihla (2004)</xref>. Here, the aedeagus is illustrated in ventral, dorsal, and lateral views, and the abdominal sternite VIII and internal genitalia of the female are illustrated for the first time. Additionally, the distribution range of this species is expanded, with geographic records added from Shaanxi Province.</p></tp:treatment-sec><tp:treatment-sec><!--Section generated to contain objects referenced in tp:taxon-treatment.--><fig id="F4" position="float" orientation="portrait"><object-id xmlns:xlink="http://www.w3.org/1999/xlink" content-type="doi" xlink:type="simple">10.3897/zookeys.1176.107858.figure4</object-id><object-id xmlns:xlink="http://www.w3.org/1999/xlink" content-type="arpha" xlink:type="simple">83C60A4D-BBDB-57A6-8CDC-0754B74FD979</object-id><label>Figure 4.</label><caption><p>Aedeagus <bold>A–C</bold><italic><tp:taxon-name><tp:taxon-name-part taxon-name-part-type="genus" reg="Lycocerus">Lycocerus</tp:taxon-name-part><tp:taxon-name-part taxon-name-part-type="species" reg="genaemaculatus">genaemaculatus</tp:taxon-name-part></tp:taxon-name></italic> (Wittmer, 1951) <bold>D–F</bold><italic><tp:taxon-name><tp:taxon-name-part taxon-name-part-type="genus" reg="Lycocerus">L.</tp:taxon-name-part><tp:taxon-name-part taxon-name-part-type="species" reg="hubeiensis">hubeiensis</tp:taxon-name-part></tp:taxon-name></italic> (Švihla, 2004) <bold>A, D</bold> ventral view <bold>B, E</bold> dorsal view <bold>C, F</bold> lateral view. Scale bars: 1.0 mm.</p></caption><graphic xmlns:xlink="http://www.w3.org/1999/xlink" xlink:href="zookeys-1176-243_article-107858__-g004.jpg" position="float" orientation="portrait" xlink:type="simple" id="oo_898314.jpg"><uri content-type="original_file" xlink:type="simple">https://binary.pensoft.net/fig/898314</uri></graphic></fig><fig id="F12" position="float" orientation="portrait"><object-id xmlns:xlink="http://www.w3.org/1999/xlink" content-type="doi" xlink:type="simple">10.3897/zookeys.1176.107858.figure12</object-id><object-id xmlns:xlink="http://www.w3.org/1999/xlink" content-type="arpha" xlink:type="simple">9ACF6365-E622-5D04-A9CD-4A415CF7244F</object-id><label>Figure 12.</label><caption><p>Internal organ of female reproductive system, lateral view <bold>A</bold><italic><tp:taxon-name><tp:taxon-name-part taxon-name-part-type="genus" reg="Lycocerus">Lycocerus</tp:taxon-name-part><tp:taxon-name-part taxon-name-part-type="species" reg="hubeiensis">hubeiensis</tp:taxon-name-part></tp:taxon-name></italic> (Švihla, 2004) <bold>B</bold><italic><tp:taxon-name><tp:taxon-name-part taxon-name-part-type="genus" reg="Lycocerus">L.</tp:taxon-name-part><tp:taxon-name-part taxon-name-part-type="species" reg="centrochinensis">centrochinensis</tp:taxon-name-part></tp:taxon-name></italic> (Švihla, 2004) <bold>C</bold><italic><tp:taxon-name><tp:taxon-name-part taxon-name-part-type="genus" reg="Lycocerus">L.</tp:taxon-name-part><tp:taxon-name-part taxon-name-part-type="species" reg="guerryi">guerryi</tp:taxon-name-part></tp:taxon-name></italic> (Pic, 1906) <bold>D</bold><italic><tp:taxon-name><tp:taxon-name-part taxon-name-part-type="genus" reg="Lycocerus">L.</tp:taxon-name-part><tp:taxon-name-part taxon-name-part-type="species" reg="genaemaculatus">genaemaculatus</tp:taxon-name-part></tp:taxon-name></italic> (Wittmer, 1951). Scale bars: 1.0 mm.</p></caption><graphic xmlns:xlink="http://www.w3.org/1999/xlink" xlink:href="zookeys-1176-243_article-107858__-g012.jpg" position="float" orientation="portrait" xlink:type="simple" id="oo_898322.jpg"><uri content-type="original_file" xlink:type="simple">https://binary.pensoft.net/fig/898322</uri></graphic></fig><fig id="F16" position="float" orientation="portrait"><object-id xmlns:xlink="http://www.w3.org/1999/xlink" content-type="doi" xlink:type="simple">10.3897/zookeys.1176.107858.figure16</object-id><object-id xmlns:xlink="http://www.w3.org/1999/xlink" content-type="arpha" xlink:type="simple">C7079910-336D-5D0B-A3BD-FE9EAF981175</object-id><label>Figure 16.</label><caption><p>Abdominal sterite VIII of female, ventral view <bold>A</bold><italic><tp:taxon-name><tp:taxon-name-part taxon-name-part-type="genus" reg="Lycocerus">Lycocerus</tp:taxon-name-part><tp:taxon-name-part taxon-name-part-type="species" reg="hubeiensis">hubeiensis</tp:taxon-name-part></tp:taxon-name></italic> (Švihla, 2004) <bold>B</bold><italic><tp:taxon-name><tp:taxon-name-part taxon-name-part-type="genus" reg="Lycocerus">L.</tp:taxon-name-part><tp:taxon-name-part taxon-name-part-type="species" reg="centrochinensis">centrochinensis</tp:taxon-name-part></tp:taxon-name></italic> (Švihla, 2004) <bold>C</bold><italic><tp:taxon-name><tp:taxon-name-part taxon-name-part-type="genus" reg="Lycocerus">L.</tp:taxon-name-part><tp:taxon-name-part taxon-name-part-type="species" reg="guerryi">guerryi</tp:taxon-name-part></tp:taxon-name></italic> (Pic, 1906) <bold>D</bold><italic><tp:taxon-name><tp:taxon-name-part taxon-name-part-type="genus" reg="Lycocerus">L.</tp:taxon-name-part><tp:taxon-name-part taxon-name-part-type="species" reg="genaemaculatus">genaemaculatus</tp:taxon-name-part></tp:taxon-name></italic> (Wittmer, 1951) <bold>E</bold><italic><tp:taxon-name><tp:taxon-name-part taxon-name-part-type="genus" reg="Lycocerus">L.</tp:taxon-name-part><tp:taxon-name-part taxon-name-part-type="species" reg="flavipennis">flavipennis</tp:taxon-name-part></tp:taxon-name></italic> sp. nov. <bold>F</bold><italic><tp:taxon-name><tp:taxon-name-part taxon-name-part-type="genus" reg="Lycocerus">L.</tp:taxon-name-part><tp:taxon-name-part taxon-name-part-type="species" reg="zdeneki">zdeneki</tp:taxon-name-part></tp:taxon-name></italic> (Švihla, 2004) <bold>G</bold><italic><tp:taxon-name><tp:taxon-name-part taxon-name-part-type="genus" reg="Lycocerus">L.</tp:taxon-name-part><tp:taxon-name-part taxon-name-part-type="species" reg="kubani">kubani</tp:taxon-name-part></tp:taxon-name></italic> (Švihla, 2004) <bold>H</bold><italic><tp:taxon-name><tp:taxon-name-part taxon-name-part-type="genus" reg="Lycocerus">L.</tp:taxon-name-part><tp:taxon-name-part taxon-name-part-type="species" reg="laterophysus">laterophysus</tp:taxon-name-part></tp:taxon-name></italic> sp. nov. Scale bars: 0.5 mm.</p></caption><graphic xmlns:xlink="http://www.w3.org/1999/xlink" xlink:href="zookeys-1176-243_article-107858__-g016.jpg" position="float" orientation="portrait" xlink:type="simple" id="oo_898326.jpg"><uri content-type="original_file" xlink:type="simple">https://binary.pensoft.net/fig/898326</uri></graphic></fig></tp:treatment-sec><ref-list><ref id="B8"><mixed-citation xmlns:xlink="http://www.w3.org/1999/xlink" xlink:type="simple"><person-group><name name-style="western"><surname>Kazantsev</surname><given-names>S</given-names></name><name name-style="western"><surname>Brancucci</surname><given-names>M</given-names></name></person-group> (<year>2007</year>) <article-title><tp:taxon-name><tp:taxon-name-part taxon-name-part-type="family">Cantharidae</tp:taxon-name-part></tp:taxon-name>.</article-title> In: <person-group><name name-style="western"><surname>Löbl</surname><given-names>I</given-names></name><name name-style="western"><surname>Smetana</surname><given-names>A</given-names></name></person-group> (<role>Eds</role>) <issue-title>Catalogue of Palaearctic Coleoptera, Vol.</issue-title><source>4. Apollo Books, Stenstrup</source>, <fpage>234</fpage>–<lpage>298</lpage>.</mixed-citation></ref><ref id="B19"><mixed-citation xmlns:xlink="http://www.w3.org/1999/xlink" xlink:type="simple"><person-group><name name-style="western"><surname>Švihla</surname><given-names>V</given-names></name></person-group> (<year>2004</year>) <article-title>New taxa of the subfamily <tp:taxon-name><tp:taxon-name-part taxon-name-part-type="subfamily">Cantharinae</tp:taxon-name-part></tp:taxon-name> (<tp:taxon-name><tp:taxon-name-part taxon-name-part-type="order">Coleoptera</tp:taxon-name-part></tp:taxon-name>, <tp:taxon-name><tp:taxon-name-part taxon-name-part-type="family">Cantharidae</tp:taxon-name-part></tp:taxon-name>) from southeastern Asia with notes on other species.</article-title><source>Entomologica Basiliensia</source><volume>26</volume>: <fpage>155</fpage>–<lpage>238</lpage>.</mixed-citation></ref></ref-list></tp:taxon-treatment>
