# Supplementary material for: ﻿Review of the Lycoceruspallidulus group (Coleoptera, Cantharidae), with descriptions of six new species from China
Source: Zookeys. 2023 Aug 29;1176:243–85. doi: 10.3897/zookeys.1176.107858 (PMC10481156; doi:10.3897/zookeys.1176.107858)
Supplement: XML Treatment for Lycocerus jelineki [file zookeys.1176.107858-treatment10.xml]

<!DOCTYPE tp:taxon-treatment
  PUBLIC "-//TaxonX//DTD Taxonomic Treatment Publishing DTD v0 20100105//EN" "tax-treatment-NSO.dtd">
<tp:taxon-treatment xmlns:tp="http://www.plazi.org/taxpub"><tp:treatment-meta><kwd-group><label>Taxon classification</label><kwd>
                <named-content content-type="kingdom">Animalia</named-content>
              </kwd><kwd>
                <named-content content-type="order">Coleoptera</named-content>
              </kwd><kwd>
                <named-content content-type="family">Cantharidae</named-content>
              </kwd></kwd-group><mixed-citation publication-type="journal"><person-group><name><surname>Wang</surname><given-names>Younan</given-names></name><name><surname>Liu</surname><given-names>Haoyu</given-names></name><name><surname>Yang</surname><given-names>Xingke</given-names></name><name><surname>Yang</surname><given-names>Yuxia</given-names></name></person-group><article-title>﻿Review of the <italic><tp:taxon-name><tp:taxon-name-part taxon-name-part-type="genus" reg="Lycocerus">Lycocerus</tp:taxon-name-part><tp:taxon-name-part taxon-name-part-type="species" reg="pallidulus">pallidulus</tp:taxon-name-part></tp:taxon-name></italic> group (<tp:taxon-name><tp:taxon-name-part taxon-name-part-type="order">Coleoptera</tp:taxon-name-part></tp:taxon-name>, <tp:taxon-name><tp:taxon-name-part taxon-name-part-type="family">Cantharidae</tp:taxon-name-part></tp:taxon-name>), with descriptions of six new species from China</article-title><source>Zookeys</source><day>29</day><month>08</month><year>2023</year><volume>1176</volume><fpage>243</fpage><lpage>285</lpage><pub-id pub-id-type="doi">10.3897/zookeys.1176.107858</pub-id></mixed-citation></tp:treatment-meta><tp:nomenclature><label>﻿</label><tp:taxon-name>
              <object-id xmlns:xlink="http://www.w3.org/1999/xlink" content-type="arpha" xlink:type="simple">CD7F4595-524E-5CFF-9D0E-78216AC6F6FD</object-id>
              <tp:taxon-name-part taxon-name-part-type="genus" reg="Lycocerus">Lycocerus</tp:taxon-name-part>
              <tp:taxon-name-part taxon-name-part-type="species" reg="jelineki">jelineki</tp:taxon-name-part>
            </tp:taxon-name><tp:taxon-authority>(Švihla, 2004)</tp:taxon-authority><xref ref-type="fig" rid="F6">Figs 6D–F</xref><xref ref-type="fig" rid="F13">, 13B</xref><xref ref-type="fig" rid="F17">, 17B</xref><tp:nomenclature-citation-list><tp:nomenclature-citation><tp:taxon-name><tp:taxon-name-part taxon-name-part-type="genus" reg="Athemus">Athemus</tp:taxon-name-part> (<tp:taxon-name-part taxon-name-part-type="subgenus" reg="Andrathemus">Andrathemus</tp:taxon-name-part>) <tp:taxon-name-part taxon-name-part-type="species" reg="jelineki">jelineki</tp:taxon-name-part></tp:taxon-name><comment>Švihla, 2004: 189, figs 109–111, 204.</comment></tp:nomenclature-citation><tp:nomenclature-citation><tp:taxon-name>
                  <tp:taxon-name-part taxon-name-part-type="genus" reg="Lycocerus">Lycocerus</tp:taxon-name-part>
                  <tp:taxon-name-part taxon-name-part-type="species" reg="jelineki">jelineki</tp:taxon-name-part>
                </tp:taxon-name><comment>: <xref ref-type="bibr" rid="B8">Kazantsev and Brancucci 2007</xref>: 251.</comment></tp:nomenclature-citation></tp:nomenclature-citation-list></tp:nomenclature><tp:treatment-sec sec-type="type material" id="SECID0ERJBG"><title>Type material examined.</title><p><bold><italic>Holotype</italic></bold>: 1♂ (<named-content xmlns:xlink="http://www.w3.org/1999/xlink" content-type="dwc:institutional_code" xlink:title="National Museum, Prague" xlink:href="http://grbio.org/institution/national-museum-prague-0" xlink:type="simple">NMPC</named-content>), China, Shaanxi, Qinling mts. m rd. Baoji-Taibai, 35 km S Baoji, 21–23.VI.1998, lgt. O. Šafránek &amp; M. Trýzna.</p></tp:treatment-sec><tp:treatment-sec sec-type="type material" id="SECID0EAKBG"><title>Non-type material examined.</title><p>China: 1♂, W Hubei prov. Dashennongjia Nat. Res. Muyu, E slope, 2000 m, 12–15.VI.1997, leg. Bolm; 1♂ (<abbrev xmlns:xlink="http://www.w3.org/1999/xlink" xlink:title="Museum of Hebei University" id="ABBRID0EGKBG" xlink:type="simple">MHBU</abbrev>), Hubei, Shennongjia, Pingqian, 1576 m, <named-content xmlns:xlink="http://www.w3.org/1999/xlink" content-type="dwc:verbatimCoordinates" xlink:type="simple"><named-content content-type="geo-json" specific-use="{&#34;type&#34;:&#34;Point&#34;,&#34;coordinates&#34;:[110.039833,31.468889]}" id="NCID0ENKBG" xlink:type="simple">31°28'08.0"N, 110°02'23.4"E</named-content></named-content> (DMS), 4–7.VII.2014, leg. Y.B. Ba &amp; S. Y. Tang; 1♂ (<abbrev xmlns:xlink="http://www.w3.org/1999/xlink" xlink:title="Northwest Agriculture &amp; Forestry University" id="ABBRID0ESKBG" xlink:type="simple">NWAFU</abbrev>), Shaanxi, Taibaishan, Haopingsi, 1200 m, 31.V.1981, collector unknown; 1♂ (<abbrev xmlns:xlink="http://www.w3.org/1999/xlink" xlink:title="Northwest Agriculture &amp; Forestry University" id="ABBRID0EWKBG" xlink:type="simple">NWAFU</abbrev>), Shaanxi, Taibaishan, Zhongshansi, 1500 m, 9.VI.1981, collector unknown; 1♀ (<abbrev xmlns:xlink="http://www.w3.org/1999/xlink" xlink:title="Northwest Agriculture &amp; Forestry University" id="ABBRID0E1KBG" xlink:type="simple">NWAFU</abbrev>), Shaanxi, Taibaishan, Haopingsi, 25.VI.1982, collector unknown; 1♀ (<abbrev xmlns:xlink="http://www.w3.org/1999/xlink" xlink:title="Northwest Agriculture &amp; Forestry University" id="ABBRID0E5KBG" xlink:type="simple">NWAFU</abbrev>), Shaanxi, Taibaishan, Zhongshansi, 400 m, 11.VI.1981, collector unknown.</p></tp:treatment-sec><tp:treatment-sec sec-type="Descriptive notes" id="SECID0ECLBG"><title>Descriptive notes.</title><p><bold>Male.</bold> Aedeagus: basal piece feebly longer than dorsal plate of each paramere (Fig. <xref ref-type="fig" rid="F6">6D–F</xref>); ventral process of each paramere nearly slender and approaching to each other in ventral view (Fig. <xref ref-type="fig" rid="F6">6D</xref>), nearly vertical in lateral view (Fig. <xref ref-type="fig" rid="F6">6F</xref>); dorsal plates feebly longer than ventral process (Fig. <xref ref-type="fig" rid="F6">6D, F</xref>), with inner margins abruptly diverging near middle, outer margins slightly converging apically, apical margins subrounded (Fig. <xref ref-type="fig" rid="F6">6E</xref>); laterophyse slightly shorter than ventral process, with apices acute and appreciably directing dorso-outwards (Fig. <xref ref-type="fig" rid="F6">6D, F</xref>).</p><p><bold>Female</bold>. Internal organ of reproductive system (Fig. <xref ref-type="fig" rid="F13">13B</xref>): spermatheca nearly as long as diverticulum; accessory gland ~ 2× longer than spermatheca.</p><p>Abdominal sternite VIII (Fig. <xref ref-type="fig" rid="F17">17B</xref>): rounded emargination in middle and subtriangular emargination on both sides of posterior margin, lateral emarginations deeper and feebly narrower than the middle one, the portion between lateral and middle emarginations wide and widely triangular at apices, extending over apices of latero-apical angles, which are subrounded.</p></tp:treatment-sec><tp:treatment-sec sec-type="distribution" id="SECID0EQMBG"><title>Distribution.</title><p>China (Shaanxi, Hubei).</p></tp:treatment-sec><tp:treatment-sec sec-type="remarks" id="SECID0EVMBG"><title>Remarks.</title><p>Sometimes the pronotum and vertex have dark brown spots, in both sexes. Only the apical parts of the aedeagus were illustrated by <xref ref-type="bibr" rid="B19">Švihla (2004)</xref>. Here, the aedeagus is illustrated in general views, and the female internal genitalia is illustrated for the first time.</p></tp:treatment-sec><tp:treatment-sec><!--Section generated to contain objects referenced in tp:taxon-treatment.--><fig id="F6" position="float" orientation="portrait"><object-id xmlns:xlink="http://www.w3.org/1999/xlink" content-type="doi" xlink:type="simple">10.3897/zookeys.1176.107858.figure6</object-id><object-id xmlns:xlink="http://www.w3.org/1999/xlink" content-type="arpha" xlink:type="simple">E151D22B-4804-5B84-BD23-5CD47B8BC9E0</object-id><label>Figure 6.</label><caption><p>Aedeagus <bold>A–C</bold><italic><tp:taxon-name><tp:taxon-name-part taxon-name-part-type="genus" reg="Lycocerus">Lycocerus</tp:taxon-name-part><tp:taxon-name-part taxon-name-part-type="species" reg="bilineatus">bilineatus</tp:taxon-name-part></tp:taxon-name></italic> (Wittmer, 1995) <bold>D–F</bold><italic><tp:taxon-name><tp:taxon-name-part taxon-name-part-type="genus" reg="Lycocerus">L.</tp:taxon-name-part><tp:taxon-name-part taxon-name-part-type="species" reg="jelineki">jelineki</tp:taxon-name-part></tp:taxon-name></italic> (Švihla, 2004) <bold>A, D</bold> ventral view <bold>B, E</bold> dorsal view <bold>C, F</bold> lateral view. Scale bars: 1.0 mm.</p></caption><graphic xmlns:xlink="http://www.w3.org/1999/xlink" xlink:href="zookeys-1176-243_article-107858__-g006.jpg" position="float" orientation="portrait" xlink:type="simple" id="oo_898316.jpg"><uri content-type="original_file" xlink:type="simple">https://binary.pensoft.net/fig/898316</uri></graphic></fig><fig id="F13" position="float" orientation="portrait"><object-id xmlns:xlink="http://www.w3.org/1999/xlink" content-type="doi" xlink:type="simple">10.3897/zookeys.1176.107858.figure13</object-id><object-id xmlns:xlink="http://www.w3.org/1999/xlink" content-type="arpha" xlink:type="simple">A0B2441F-81EC-552A-AC0A-C2E3B593DA48</object-id><label>Figure 13.</label><caption><p>Internal organ of female reproductive system, lateral view <bold>A</bold><italic><tp:taxon-name><tp:taxon-name-part taxon-name-part-type="genus" reg="Lycocerus">Lycocerus</tp:taxon-name-part><tp:taxon-name-part taxon-name-part-type="species" reg="bilineatus">bilineatus</tp:taxon-name-part></tp:taxon-name></italic> (Wittmer, 1995) <bold>B</bold><italic><tp:taxon-name><tp:taxon-name-part taxon-name-part-type="genus" reg="Lycocerus">L.</tp:taxon-name-part><tp:taxon-name-part taxon-name-part-type="species" reg="jelineki">jelineki</tp:taxon-name-part></tp:taxon-name></italic> (Švihla, 2004) <bold>C</bold><italic><tp:taxon-name><tp:taxon-name-part taxon-name-part-type="genus" reg="Lycocerus">L.</tp:taxon-name-part><tp:taxon-name-part taxon-name-part-type="species" reg="maoershanensis">maoershanensis</tp:taxon-name-part></tp:taxon-name></italic> sp. nov. <bold>D</bold><italic><tp:taxon-name><tp:taxon-name-part taxon-name-part-type="genus" reg="Lycocerus">L.</tp:taxon-name-part><tp:taxon-name-part taxon-name-part-type="species" reg="putzi">putzi</tp:taxon-name-part></tp:taxon-name></italic> Švihla, 2011. Scale bars: 1.0 mm.</p></caption><graphic xmlns:xlink="http://www.w3.org/1999/xlink" xlink:href="zookeys-1176-243_article-107858__-g013.jpg" position="float" orientation="portrait" xlink:type="simple" id="oo_898323.jpg"><uri content-type="original_file" xlink:type="simple">https://binary.pensoft.net/fig/898323</uri></graphic></fig><fig id="F17" position="float" orientation="portrait"><object-id xmlns:xlink="http://www.w3.org/1999/xlink" content-type="doi" xlink:type="simple">10.3897/zookeys.1176.107858.figure17</object-id><object-id xmlns:xlink="http://www.w3.org/1999/xlink" content-type="arpha" xlink:type="simple">FE537A92-3C48-565F-B149-91A2A3350DE5</object-id><label>Figure 17.</label><caption><p>Abdominal sterite VIII of female, ventral view <bold>A</bold><italic><tp:taxon-name><tp:taxon-name-part taxon-name-part-type="genus" reg="Lycocerus">Lycocerus</tp:taxon-name-part><tp:taxon-name-part taxon-name-part-type="species" reg="bilineatus">bilineatus</tp:taxon-name-part></tp:taxon-name></italic> (Wittmer, 1995) <bold>B</bold><italic><tp:taxon-name><tp:taxon-name-part taxon-name-part-type="genus" reg="Lycocerus">L.</tp:taxon-name-part><tp:taxon-name-part taxon-name-part-type="species" reg="jelineki">jelineki</tp:taxon-name-part></tp:taxon-name></italic> (Švihla, 2004) <bold>C</bold><italic><tp:taxon-name><tp:taxon-name-part taxon-name-part-type="genus" reg="Lycocerus">L.</tp:taxon-name-part><tp:taxon-name-part taxon-name-part-type="species" reg="maoershanensis">maoershanensis</tp:taxon-name-part></tp:taxon-name></italic> sp. nov. <bold>D</bold><italic><tp:taxon-name><tp:taxon-name-part taxon-name-part-type="genus" reg="Lycocerus">L.</tp:taxon-name-part><tp:taxon-name-part taxon-name-part-type="species" reg="putzi">putzi</tp:taxon-name-part></tp:taxon-name></italic> Švihla, 2011 <bold>E</bold><italic><tp:taxon-name><tp:taxon-name-part taxon-name-part-type="genus" reg="Lycocerus">L.</tp:taxon-name-part><tp:taxon-name-part taxon-name-part-type="species" reg="chongqingensis">chongqingensis</tp:taxon-name-part></tp:taxon-name></italic> sp. nov. <bold>F</bold><italic><tp:taxon-name><tp:taxon-name-part taxon-name-part-type="genus" reg="Lycocerus">L.</tp:taxon-name-part><tp:taxon-name-part taxon-name-part-type="species" reg="bispermathecus">bispermathecus</tp:taxon-name-part></tp:taxon-name></italic> sp. nov. Scale bars: 0.5 mm.</p></caption><graphic xmlns:xlink="http://www.w3.org/1999/xlink" xlink:href="zookeys-1176-243_article-107858__-g017.jpg" position="float" orientation="portrait" xlink:type="simple" id="oo_898327.jpg"><uri content-type="original_file" xlink:type="simple">https://binary.pensoft.net/fig/898327</uri></graphic></fig></tp:treatment-sec><ref-list><ref id="B8"><mixed-citation xmlns:xlink="http://www.w3.org/1999/xlink" xlink:type="simple"><person-group><name name-style="western"><surname>Kazantsev</surname><given-names>S</given-names></name><name name-style="western"><surname>Brancucci</surname><given-names>M</given-names></name></person-group> (<year>2007</year>) <article-title><tp:taxon-name><tp:taxon-name-part taxon-name-part-type="family">Cantharidae</tp:taxon-name-part></tp:taxon-name>.</article-title> In: <person-group><name name-style="western"><surname>Löbl</surname><given-names>I</given-names></name><name name-style="western"><surname>Smetana</surname><given-names>A</given-names></name></person-group> (<role>Eds</role>) <issue-title>Catalogue of Palaearctic Coleoptera, Vol.</issue-title><source>4. Apollo Books, Stenstrup</source>, <fpage>234</fpage>–<lpage>298</lpage>.</mixed-citation></ref><ref id="B19"><mixed-citation xmlns:xlink="http://www.w3.org/1999/xlink" xlink:type="simple"><person-group><name name-style="western"><surname>Švihla</surname><given-names>V</given-names></name></person-group> (<year>2004</year>) <article-title>New taxa of the subfamily <tp:taxon-name><tp:taxon-name-part taxon-name-part-type="subfamily">Cantharinae</tp:taxon-name-part></tp:taxon-name> (<tp:taxon-name><tp:taxon-name-part taxon-name-part-type="order">Coleoptera</tp:taxon-name-part></tp:taxon-name>, <tp:taxon-name><tp:taxon-name-part taxon-name-part-type="family">Cantharidae</tp:taxon-name-part></tp:taxon-name>) from southeastern Asia with notes on other species.</article-title><source>Entomologica Basiliensia</source><volume>26</volume>: <fpage>155</fpage>–<lpage>238</lpage>.</mixed-citation></ref></ref-list></tp:taxon-treatment>
