# Supplementary material for: ﻿Review of the Lycoceruspallidulus group (Coleoptera, Cantharidae), with descriptions of six new species from China
Source: Zookeys. 2023 Aug 29;1176:243–85. doi: 10.3897/zookeys.1176.107858 (PMC10481156; doi:10.3897/zookeys.1176.107858)
Supplement: XML Treatment for Lycocerus laterophysus [file zookeys.1176.107858-treatment14.xml]

<!DOCTYPE tp:taxon-treatment
  PUBLIC "-//TaxonX//DTD Taxonomic Treatment Publishing DTD v0 20100105//EN" "tax-treatment-NSO.dtd">
<tp:taxon-treatment xmlns:tp="http://www.plazi.org/taxpub"><tp:treatment-meta><kwd-group><label>Taxon classification</label><kwd>
                <named-content content-type="kingdom">Animalia</named-content>
              </kwd><kwd>
                <named-content content-type="order">Coleoptera</named-content>
              </kwd><kwd>
                <named-content content-type="family">Cantharidae</named-content>
              </kwd></kwd-group><mixed-citation publication-type="journal"><person-group><name><surname>Wang</surname><given-names>Younan</given-names></name><name><surname>Liu</surname><given-names>Haoyu</given-names></name><name><surname>Yang</surname><given-names>Xingke</given-names></name><name><surname>Yang</surname><given-names>Yuxia</given-names></name></person-group><article-title>﻿Review of the <italic><tp:taxon-name><tp:taxon-name-part taxon-name-part-type="genus" reg="Lycocerus">Lycocerus</tp:taxon-name-part><tp:taxon-name-part taxon-name-part-type="species" reg="pallidulus">pallidulus</tp:taxon-name-part></tp:taxon-name></italic> group (<tp:taxon-name><tp:taxon-name-part taxon-name-part-type="order">Coleoptera</tp:taxon-name-part></tp:taxon-name>, <tp:taxon-name><tp:taxon-name-part taxon-name-part-type="family">Cantharidae</tp:taxon-name-part></tp:taxon-name>), with descriptions of six new species from China</article-title><source>Zookeys</source><day>29</day><month>08</month><year>2023</year><volume>1176</volume><fpage>243</fpage><lpage>285</lpage><pub-id pub-id-type="doi">10.3897/zookeys.1176.107858</pub-id></mixed-citation></tp:treatment-meta><tp:nomenclature><label>﻿</label><tp:taxon-name>
              <object-id xmlns:xlink="http://www.w3.org/1999/xlink" content-type="arpha" xlink:type="simple">6D2DE3CD-53AE-5D54-BB99-0984B6599674</object-id>
              <tp:taxon-name-part taxon-name-part-type="genus" reg="Lycocerus">Lycocerus</tp:taxon-name-part>
              <tp:taxon-name-part taxon-name-part-type="species" reg="laterophysus">laterophysus</tp:taxon-name-part>
              <object-id xmlns:xlink="http://www.w3.org/1999/xlink" content-type="zoobank" xlink:type="simple">https://zoobank.org/D433A884-731B-41D2-ABA2-3F813CF640C1</object-id>
            </tp:taxon-name><tp:taxon-authority>Y. Yang, Wang &amp; Liu</tp:taxon-authority><tp:taxon-status xmlns:xlink="http://www.w3.org/1999/xlink" xlink:type="simple">sp. nov.</tp:taxon-status><xref ref-type="fig" rid="F8">Figs 8A–C</xref><xref ref-type="fig" rid="F14">, 14D</xref><xref ref-type="fig" rid="F16">, 16H</xref><xref ref-type="fig" rid="F18">, 18A, B</xref></tp:nomenclature><tp:treatment-sec sec-type="type material" id="SECID0EE5BG"><title>Type material.</title><p><bold><italic>Holotype</italic></bold>: ♂ (<abbrev xmlns:xlink="http://www.w3.org/1999/xlink" xlink:title="Museum of Hebei University" id="ABBRID0EP5BG" xlink:type="simple">MHBU</abbrev>), China, Guangxi, Wuming, Damingshan, 1230–1423 m, 20.V.2011, leg. H. Y. Liu. <bold><italic>Paratypes</italic></bold>: China: 4♀1♂ (<abbrev xmlns:xlink="http://www.w3.org/1999/xlink" xlink:title="Museum of Hebei University" id="ABBRID0EW5BG" xlink:type="simple">MHBU</abbrev>), same data as holotype; 2♀ (<abbrev xmlns:xlink="http://www.w3.org/1999/xlink" xlink:title="Museum of Hebei University" id="ABBRID0E15BG" xlink:type="simple">MHBU</abbrev>), same locality as holotype, 1100 m, 27.V.2011, leg. H. Y. Liu; 1♀ (<abbrev xmlns:xlink="http://www.w3.org/1999/xlink" xlink:title="Museum of Hebei University" id="ABBRID0E55BG" xlink:type="simple">MHBU</abbrev>), same locality as holotype, 600–900 m, 25.V.2011, leg. H. Y. Liu.</p></tp:treatment-sec><tp:treatment-sec sec-type="diagnosis" id="SECID0EC6BG"><title>Diagnosis.</title><p>The new species can be easily distinguished from all others by its body coloration, head and pronotum bicolored, with vertex black and clypeus yellow, pronotum with a black wide longitudinal median band (Fig. <xref ref-type="fig" rid="F18">18A, B</xref>). Also, its aedeagus is unique and differs from all others in the ventral process of each paramere expanded near base in lateral view (Fig. <xref ref-type="fig" rid="F8">8C</xref>), and broad laterophyse in ventral view (Fig. <xref ref-type="fig" rid="F8">8A</xref>).</p><fig id="F8" position="float" orientation="portrait"><object-id xmlns:xlink="http://www.w3.org/1999/xlink" content-type="doi" xlink:type="simple">10.3897/zookeys.1176.107858.figure8</object-id><object-id xmlns:xlink="http://www.w3.org/1999/xlink" content-type="arpha" xlink:type="simple">2D46BCDD-7718-5291-A843-A7895EA474D3</object-id><label>Figure 8.</label><caption><p>Aedeagus <bold>A–C</bold><italic><tp:taxon-name><tp:taxon-name-part taxon-name-part-type="genus" reg="Lycocerus">Lycocerus</tp:taxon-name-part><tp:taxon-name-part taxon-name-part-type="species" reg="laterophysus">laterophysus</tp:taxon-name-part></tp:taxon-name></italic> sp. nov. <bold>D–F</bold><italic><tp:taxon-name><tp:taxon-name-part taxon-name-part-type="genus" reg="Lycocerus">L.</tp:taxon-name-part><tp:taxon-name-part taxon-name-part-type="species" reg="flavipennis">flavipennis</tp:taxon-name-part></tp:taxon-name></italic> sp. nov. <bold>A, D</bold> ventral view <bold>B, E</bold> dorsal view <bold>C, F</bold> lateral view. Scale bars: 1.0 mm.</p></caption><graphic xmlns:xlink="http://www.w3.org/1999/xlink" xlink:href="zookeys-1176-243_article-107858__-g008.jpg" position="float" orientation="portrait" xlink:type="simple" id="oo_898318.jpg"><uri content-type="original_file" xlink:type="simple">https://binary.pensoft.net/fig/898318</uri></graphic></fig></tp:treatment-sec><tp:treatment-sec sec-type="description" id="SECID0ECBAI"><title>Description.</title><p><bold>Male</bold> (Fig. <xref ref-type="fig" rid="F18">18A</xref>). Head, prothorax and legs orange, vertex black, mandibles dark brown, antennomeres III–XI black, pronotum with a wide black longitudinal median band extending from posterior to anterior margins, scutellum black, elytra pale yellow, tarsi darkened, meso- and metasterna and abdomen black. Body densely covered with yellow recumbent pubescence.</p><p>Head feebly narrowed behind eyes, surface densely and finely punctate; eyes moderately large and protruding, head width across eyes feebly wider than anterior margin of pronotum; antennae filiform, extending to elytral mid-length when reclined, antennomere II shortest, ~ 2.5× longer than wide at apex, III–V feebly widened apically, IV–X each with a short smooth impression near apical part of outer margin, V longest, VI–XI nearly parallel-sided, XI acute at apex.</p><p>Pronotum distinctly longer than wide, anterior margin feebly arcuate, lateral margins subparallel, posterior margin nearly straight, anterior angles rounded, posterior angles right-angled, disc convex on posterolateral parts, surface finely and feebly sparsely punctate than that on head.</p><p>Elytra ~ 4.5× longer than pronotum, 5.4× longer than width across humeri, outer margins nearly parallel, disc semi-lustrous, coarsely and densely punctate.</p><p>Legs slender, all tarsal claws simple.</p><p>Aedeagus: basal piece nearly as long as dorsal plate of each paramere (Fig. <xref ref-type="fig" rid="F8">8A–C</xref>); ventral process of each paramere slender, feebly bent inwards and approaching each other in ventral view (Fig. <xref ref-type="fig" rid="F8">8A</xref>), slightly expanded near base and bent ventrally in lateral view (Fig. <xref ref-type="fig" rid="F8">8C</xref>); dorsal plates of parameres obviously longer than ventral process (Fig. <xref ref-type="fig" rid="F8">8A, C</xref>), with apical margins arcuate and descending inwards in dorsal view (Fig. <xref ref-type="fig" rid="F8">8B</xref>); laterophyse nearly as long as ventral process and broad in ventral view, with apices acute and directing dorso-outwards (Fig. <xref ref-type="fig" rid="F8">8A, C</xref>).</p><p><bold>Female</bold> (Fig. <xref ref-type="fig" rid="F18">18B</xref>). Similar to the males, but eyes less protruding, antennae thinner and shorter, extending to basal one-third length of elytra when reclined, middle antennomeres without impressions, fore and middle legs with a digitiform tooth on each anterior claw, pronotum feebly longer than wide.</p><p>Internal organ of reproductive system (Fig. <xref ref-type="fig" rid="F14">14D</xref>): spermatheca feebly shorter than diverticulum; accessory gland ~ 2.5× longer than spermatheca.</p><p>Abdominal sternite VIII (Fig. <xref ref-type="fig" rid="F16">16H</xref>): hardly emarginate in middle and subtriangular emarginations on both sides of posterior margin, lateral emarginations obviously deeper than the middle one, the portion between lateral and middle emarginations wide and rounded at apices, obviously extending over apices of latero-apical angles, which are subrounded.</p><p>Body length: 9.3–9.7 mm (9.3 mm in holotype); width: 1.8–2.0 mm (1.8 mm in holotype).</p></tp:treatment-sec><tp:treatment-sec sec-type="distribution" id="SECID0EBDAI"><title>Distribution.</title><p>China (Guangxi).</p></tp:treatment-sec><tp:treatment-sec sec-type="etymology" id="SECID0EGDAI"><title>Etymology.</title><p>The new species is named after the quite wide laterophyse of its aedeagus.</p></tp:treatment-sec><tp:treatment-sec><!--Section generated to contain objects referenced in tp:taxon-treatment.--><fig id="F14" position="float" orientation="portrait"><object-id xmlns:xlink="http://www.w3.org/1999/xlink" content-type="doi" xlink:type="simple">10.3897/zookeys.1176.107858.figure14</object-id><object-id xmlns:xlink="http://www.w3.org/1999/xlink" content-type="arpha" xlink:type="simple">417AD5B4-CED8-5A5C-8B51-9B38BB1D8CCF</object-id><label>Figure 14.</label><caption><p>Internal organ of female reproductive system, lateral view <bold>A</bold><italic><tp:taxon-name><tp:taxon-name-part taxon-name-part-type="genus" reg="Lycocerus">L.</tp:taxon-name-part><tp:taxon-name-part taxon-name-part-type="species" reg="flavipennis">flavipennis</tp:taxon-name-part></tp:taxon-name></italic> sp. nov. <bold>B</bold><italic><tp:taxon-name><tp:taxon-name-part taxon-name-part-type="genus" reg="Lycocerus">L.</tp:taxon-name-part><tp:taxon-name-part taxon-name-part-type="species" reg="zdeneki">zdeneki</tp:taxon-name-part></tp:taxon-name></italic> (Švihla, 2004) <bold>C</bold><italic><tp:taxon-name><tp:taxon-name-part taxon-name-part-type="genus" reg="Lycocerus">L.</tp:taxon-name-part><tp:taxon-name-part taxon-name-part-type="species" reg="kubani">kubani</tp:taxon-name-part></tp:taxon-name></italic> (Švihla, 2004) <bold>D</bold><italic><tp:taxon-name><tp:taxon-name-part taxon-name-part-type="genus" reg="Lycocerus">L.</tp:taxon-name-part><tp:taxon-name-part taxon-name-part-type="species" reg="laterophysus">laterophysus</tp:taxon-name-part></tp:taxon-name></italic> sp. nov. Scale bars: 1.0 mm.</p></caption><graphic xmlns:xlink="http://www.w3.org/1999/xlink" xlink:href="zookeys-1176-243_article-107858__-g014.jpg" position="float" orientation="portrait" xlink:type="simple" id="oo_898324.jpg"><uri content-type="original_file" xlink:type="simple">https://binary.pensoft.net/fig/898324</uri></graphic></fig><fig id="F16" position="float" orientation="portrait"><object-id xmlns:xlink="http://www.w3.org/1999/xlink" content-type="doi" xlink:type="simple">10.3897/zookeys.1176.107858.figure16</object-id><object-id xmlns:xlink="http://www.w3.org/1999/xlink" content-type="arpha" xlink:type="simple">C7079910-336D-5D0B-A3BD-FE9EAF981175</object-id><label>Figure 16.</label><caption><p>Abdominal sterite VIII of female, ventral view <bold>A</bold><italic><tp:taxon-name><tp:taxon-name-part taxon-name-part-type="genus" reg="Lycocerus">Lycocerus</tp:taxon-name-part><tp:taxon-name-part taxon-name-part-type="species" reg="hubeiensis">hubeiensis</tp:taxon-name-part></tp:taxon-name></italic> (Švihla, 2004) <bold>B</bold><italic><tp:taxon-name><tp:taxon-name-part taxon-name-part-type="genus" reg="Lycocerus">L.</tp:taxon-name-part><tp:taxon-name-part taxon-name-part-type="species" reg="centrochinensis">centrochinensis</tp:taxon-name-part></tp:taxon-name></italic> (Švihla, 2004) <bold>C</bold><italic><tp:taxon-name><tp:taxon-name-part taxon-name-part-type="genus" reg="Lycocerus">L.</tp:taxon-name-part><tp:taxon-name-part taxon-name-part-type="species" reg="guerryi">guerryi</tp:taxon-name-part></tp:taxon-name></italic> (Pic, 1906) <bold>D</bold><italic><tp:taxon-name><tp:taxon-name-part taxon-name-part-type="genus" reg="Lycocerus">L.</tp:taxon-name-part><tp:taxon-name-part taxon-name-part-type="species" reg="genaemaculatus">genaemaculatus</tp:taxon-name-part></tp:taxon-name></italic> (Wittmer, 1951) <bold>E</bold><italic><tp:taxon-name><tp:taxon-name-part taxon-name-part-type="genus" reg="Lycocerus">L.</tp:taxon-name-part><tp:taxon-name-part taxon-name-part-type="species" reg="flavipennis">flavipennis</tp:taxon-name-part></tp:taxon-name></italic> sp. nov. <bold>F</bold><italic><tp:taxon-name><tp:taxon-name-part taxon-name-part-type="genus" reg="Lycocerus">L.</tp:taxon-name-part><tp:taxon-name-part taxon-name-part-type="species" reg="zdeneki">zdeneki</tp:taxon-name-part></tp:taxon-name></italic> (Švihla, 2004) <bold>G</bold><italic><tp:taxon-name><tp:taxon-name-part taxon-name-part-type="genus" reg="Lycocerus">L.</tp:taxon-name-part><tp:taxon-name-part taxon-name-part-type="species" reg="kubani">kubani</tp:taxon-name-part></tp:taxon-name></italic> (Švihla, 2004) <bold>H</bold><italic><tp:taxon-name><tp:taxon-name-part taxon-name-part-type="genus" reg="Lycocerus">L.</tp:taxon-name-part><tp:taxon-name-part taxon-name-part-type="species" reg="laterophysus">laterophysus</tp:taxon-name-part></tp:taxon-name></italic> sp. nov. Scale bars: 0.5 mm.</p></caption><graphic xmlns:xlink="http://www.w3.org/1999/xlink" xlink:href="zookeys-1176-243_article-107858__-g016.jpg" position="float" orientation="portrait" xlink:type="simple" id="oo_898326.jpg"><uri content-type="original_file" xlink:type="simple">https://binary.pensoft.net/fig/898326</uri></graphic></fig><fig id="F18" position="float" orientation="portrait"><object-id xmlns:xlink="http://www.w3.org/1999/xlink" content-type="doi" xlink:type="simple">10.3897/zookeys.1176.107858.figure18</object-id><object-id xmlns:xlink="http://www.w3.org/1999/xlink" content-type="arpha" xlink:type="simple">C757D104-04E6-566F-A013-90F70B3FA60C</object-id><label>Figure 18.</label><caption><p>Habitus, dorsal view <bold>A, B</bold><italic><tp:taxon-name><tp:taxon-name-part taxon-name-part-type="genus" reg="Lycocerus">Lycocerus</tp:taxon-name-part><tp:taxon-name-part taxon-name-part-type="species" reg="laterophysus">laterophysus</tp:taxon-name-part></tp:taxon-name></italic> sp. nov. <bold>C, D</bold><italic><tp:taxon-name><tp:taxon-name-part taxon-name-part-type="genus" reg="Lycocerus">L.</tp:taxon-name-part><tp:taxon-name-part taxon-name-part-type="species" reg="flavipennis">flavipennis</tp:taxon-name-part></tp:taxon-name></italic> sp. nov. <bold>A, C</bold> male <bold>B, D</bold> female. Scale bars: 2.0 mm.</p></caption><graphic xmlns:xlink="http://www.w3.org/1999/xlink" xlink:href="zookeys-1176-243_article-107858__-g018.jpg" position="float" orientation="portrait" xlink:type="simple" id="oo_898328.jpg"><uri content-type="original_file" xlink:type="simple">https://binary.pensoft.net/fig/898328</uri></graphic></fig></tp:treatment-sec></tp:taxon-treatment>
