# Supplementary material for: ﻿Review of the Lycoceruspallidulus group (Coleoptera, Cantharidae), with descriptions of six new species from China
Source: Zookeys. 2023 Aug 29;1176:243–85. doi: 10.3897/zookeys.1176.107858 (PMC10481156; doi:10.3897/zookeys.1176.107858)
Supplement: XML Treatment for Lycocerus flavipennis [file zookeys.1176.107858-treatment15.xml]

<!DOCTYPE tp:taxon-treatment
  PUBLIC "-//TaxonX//DTD Taxonomic Treatment Publishing DTD v0 20100105//EN" "tax-treatment-NSO.dtd">
<tp:taxon-treatment xmlns:tp="http://www.plazi.org/taxpub"><tp:treatment-meta><kwd-group><label>Taxon classification</label><kwd>
                <named-content content-type="kingdom">Animalia</named-content>
              </kwd><kwd>
                <named-content content-type="order">Coleoptera</named-content>
              </kwd><kwd>
                <named-content content-type="family">Cantharidae</named-content>
              </kwd></kwd-group><mixed-citation publication-type="journal"><person-group><name><surname>Wang</surname><given-names>Younan</given-names></name><name><surname>Liu</surname><given-names>Haoyu</given-names></name><name><surname>Yang</surname><given-names>Xingke</given-names></name><name><surname>Yang</surname><given-names>Yuxia</given-names></name></person-group><article-title>﻿Review of the <italic><tp:taxon-name><tp:taxon-name-part taxon-name-part-type="genus" reg="Lycocerus">Lycocerus</tp:taxon-name-part><tp:taxon-name-part taxon-name-part-type="species" reg="pallidulus">pallidulus</tp:taxon-name-part></tp:taxon-name></italic> group (<tp:taxon-name><tp:taxon-name-part taxon-name-part-type="order">Coleoptera</tp:taxon-name-part></tp:taxon-name>, <tp:taxon-name><tp:taxon-name-part taxon-name-part-type="family">Cantharidae</tp:taxon-name-part></tp:taxon-name>), with descriptions of six new species from China</article-title><source>Zookeys</source><day>29</day><month>08</month><year>2023</year><volume>1176</volume><fpage>243</fpage><lpage>285</lpage><pub-id pub-id-type="doi">10.3897/zookeys.1176.107858</pub-id></mixed-citation></tp:treatment-meta><tp:nomenclature><label>﻿</label><tp:taxon-name>
              <object-id xmlns:xlink="http://www.w3.org/1999/xlink" content-type="arpha" xlink:type="simple">ED2F438C-8674-594F-A98D-7039E0173457</object-id>
              <tp:taxon-name-part taxon-name-part-type="genus" reg="Lycocerus">Lycocerus</tp:taxon-name-part>
              <tp:taxon-name-part taxon-name-part-type="species" reg="flavipennis">flavipennis</tp:taxon-name-part>
              <object-id xmlns:xlink="http://www.w3.org/1999/xlink" content-type="zoobank" xlink:type="simple">https://zoobank.org/A565BCEE-4AF7-454A-8F7E-D0650A58A1FB</object-id>
            </tp:taxon-name><tp:taxon-authority>Y. Yang, Wang &amp; Liu</tp:taxon-authority><tp:taxon-status xmlns:xlink="http://www.w3.org/1999/xlink" xlink:type="simple">sp. nov.</tp:taxon-status><xref ref-type="fig" rid="F8">Figs 8D–F</xref><xref ref-type="fig" rid="F14">, 14A</xref><xref ref-type="fig" rid="F16">, 16E</xref><xref ref-type="fig" rid="F18">, 18C, D</xref></tp:nomenclature><tp:treatment-sec sec-type="type material" id="SECID0EFFAI"><title>Type material.</title><p><bold><italic>Holotype</italic></bold>: ♂ (<abbrev xmlns:xlink="http://www.w3.org/1999/xlink" xlink:title="Museum of Hebei University" id="ABBRID0EQFAI" xlink:type="simple">MHBU</abbrev>), China, Zhejiang, Lin’an, Qingliangfeng, 16–22.V.2012, leg. G. L. Xie. <bold><italic>Paratypes</italic></bold>: China: 2♀ (<abbrev xmlns:xlink="http://www.w3.org/1999/xlink" xlink:title="Museum of Hebei University" id="ABBRID0EXFAI" xlink:type="simple">MHBU</abbrev>), same data as holotype; 1♀ (<abbrev xmlns:xlink="http://www.w3.org/1999/xlink" xlink:title="Museum of Hebei University" id="ABBRID0E2FAI" xlink:type="simple">MHBU</abbrev>), Zhejiang, Lin’an, Qingliangfeng, Shunxiwu, 15–18.V.2012, leg. J. S. Xu &amp; L. X. Chang; 1♀ (<abbrev xmlns:xlink="http://www.w3.org/1999/xlink" xlink:title="Museum of Hebei University" id="ABBRID0E6FAI" xlink:type="simple">MHBU</abbrev>), Zhejiang, Lin’an, Qingliangfeng, Longtangshan, 19.V.2011, leg. G. L. Xie.</p></tp:treatment-sec><tp:treatment-sec sec-type="diagnosis" id="SECID0EDGAI"><title>Diagnosis.</title><p>The new species resembles <italic><tp:taxon-name><tp:taxon-name-part taxon-name-part-type="genus" reg="Lycocerus">L.</tp:taxon-name-part><tp:taxon-name-part taxon-name-part-type="species" reg="pictipennis">pictipennis</tp:taxon-name-part></tp:taxon-name></italic> in the coloration and characteristics of tarsal claws, but differs from the latter in the aedeagus: basal piece very large, ~ 3× longer than dorsal plate of each paramere in lateral view (Fig. <xref ref-type="fig" rid="F8">8F</xref>), dorsal plate narrow (Fig. <xref ref-type="fig" rid="F8">8E</xref>), laterophyse slightly bent inwards in ventral view (Fig. <xref ref-type="fig" rid="F8">8D</xref>). In comparison, in the aedeagus of <italic><tp:taxon-name><tp:taxon-name-part taxon-name-part-type="genus" reg="Lycocerus">L.</tp:taxon-name-part><tp:taxon-name-part taxon-name-part-type="species" reg="pictipennis">pictipennis</tp:taxon-name-part></tp:taxon-name></italic>, basal piece is nearly as long as dorsal plate of each paramere in lateral view (Fig. <xref ref-type="fig" rid="F7">7F</xref>), dorsal plate wide (Fig. <xref ref-type="fig" rid="F7">7E</xref>), laterophyse obviously bent outwards in ventral view (Fig. <xref ref-type="fig" rid="F7">7D</xref>).</p><p>Also, it is similar to <italic><tp:taxon-name><tp:taxon-name-part taxon-name-part-type="genus" reg="Lycocerus">L.</tp:taxon-name-part><tp:taxon-name-part taxon-name-part-type="species" reg="kubani">kubani</tp:taxon-name-part></tp:taxon-name></italic> in the structure of tarsal claws, genitalia of both sexes and female abdominal sternite VIII, but which are different in each component part in detail, and can be easily distinguished from the latter in the uniformly yellow elytra, while elytra black at apices in <italic><tp:taxon-name><tp:taxon-name-part taxon-name-part-type="genus" reg="Lycocerus">L.</tp:taxon-name-part><tp:taxon-name-part taxon-name-part-type="species" reg="kubani">kubani</tp:taxon-name-part></tp:taxon-name></italic>. The coloration of elytra is stable and a good character to recognize the species in <italic><tp:taxon-name><tp:taxon-name-part taxon-name-part-type="genus" reg="Lycocerus">L.</tp:taxon-name-part><tp:taxon-name-part taxon-name-part-type="species" reg="pallidulus">pallidulus</tp:taxon-name-part></tp:taxon-name></italic> group.</p></tp:treatment-sec><tp:treatment-sec sec-type="description" id="SECID0E1IAI"><title>Description.</title><p><bold>Male</bold> (Fig. <xref ref-type="fig" rid="F18">18C</xref>). Head, prothorax and legs yellowish orange, mandibles dark brown at apices, antennomeres III–XI black, scutellum orange and darkened along margins, elytra pale yellow, tibiae and tarsi black, except for protibiae yellow ventrally, meso- and metasterna and abdomen yellowish brown. Body densely covered with yellow recumbent pubescence.</p><p>Head feebly narrowed behind eyes, surface densely and finely punctate; eyes moderately large and protruding, head width across eyes distinctly wider than anterior margin of pronotum; antennae filiform, extending to elytral mid-length when reclined, antennomere II shortest, ~ 2× longer than wide at apex, III–IX feebly widened apically, IV–IX each with a short smooth impression near basal part of outer margin (X–XI missing), VII longest.</p><p>Pronotum distinctly longer than wide, anterior margin feebly arcuate, lateral margins subparallel, posterior margin nearly straight, anterior angles rounded, posterior angles right-angled, disc convex on posterolateral parts, surface finely and feebly sparsely punctate than that on head.</p><p>Elytra ~ 3.5× longer than pronotum, 4.4× longer than width across humeri, outer margins nearly parallel, disc semi-lustrous, coarsely and densely punctate.</p><p>Legs slender, fore and middle legs with a digitiform tooth on each anterior and posterior claw, and hind claws simple.</p><p>Aedeagus: basal piece obviously longer than dorsal plate of each paramere (Fig. <xref ref-type="fig" rid="F8">8D–F</xref>); ventral process of each paramere thin and short, feebly bent inwards and approaching to each other in ventral view (Fig. <xref ref-type="fig" rid="F8">8D</xref>), nearly straight in lateral view (Fig. <xref ref-type="fig" rid="F8">8F</xref>); dorsal plates of parameres obviously longer than ventral processes (Fig. <xref ref-type="fig" rid="F8">8D, F</xref>), with inner margins parallel, outer margins abruptly converging apically in the middle, apical margins rounded (Fig. <xref ref-type="fig" rid="F8">8E</xref>); laterophyse feebly shorter than ventral process, bent dorsally, with apices acute and directing dorso-inwards in ventral view (Fig. <xref ref-type="fig" rid="F8">8D, F</xref>).</p><p><bold>Female</bold> (Fig. <xref ref-type="fig" rid="F18">18D</xref>). Similar to the males, but eyes less protruding, antennae thinner and shorter, extending to basal one-third length of elytra when reclined, middle antennomeres without impressions, pronotum nearly as long as wide.</p><p>Internal organ of reproductive system (Fig. <xref ref-type="fig" rid="F14">14A</xref>): spermatheca slightly longer than diverticulum; accessory gland ~ 1.5× longer than spermatheca.</p><p>Abdominal sternite VIII (Fig. <xref ref-type="fig" rid="F16">16E</xref>): triangular emargination in middle and rounded emarginations on both sides of posterior margin, lateral emarginations wider and feebly deeper than the middle one, the portions between lateral and middle emarginations narrow and acute at apices, obviously extending over apices of latero-apical angles, which are widely triangular.</p><p>Body length: 11.0–12.0 mm (11.0 mm in holotype); width: 2.3–3.0 mm (2.3 mm in holotype).</p></tp:treatment-sec><tp:treatment-sec sec-type="distribution" id="SECID0EZKAI"><title>Distribution.</title><p>China (Zhejiang).</p></tp:treatment-sec><tp:treatment-sec sec-type="etymology" id="SECID0E5KAI"><title>Etymology.</title><p>The specific name is derived from the Latin <italic>flavus</italic> (golden-yellow) and <italic>pinna</italic> (wing), referring to its yellow elytra.</p></tp:treatment-sec><tp:treatment-sec><!--Section generated to contain objects referenced in tp:taxon-treatment.--><fig id="F8" position="float" orientation="portrait"><object-id xmlns:xlink="http://www.w3.org/1999/xlink" content-type="doi" xlink:type="simple">10.3897/zookeys.1176.107858.figure8</object-id><object-id xmlns:xlink="http://www.w3.org/1999/xlink" content-type="arpha" xlink:type="simple">2D46BCDD-7718-5291-A843-A7895EA474D3</object-id><label>Figure 8.</label><caption><p>Aedeagus <bold>A–C</bold><italic><tp:taxon-name><tp:taxon-name-part taxon-name-part-type="genus" reg="Lycocerus">Lycocerus</tp:taxon-name-part><tp:taxon-name-part taxon-name-part-type="species" reg="laterophysus">laterophysus</tp:taxon-name-part></tp:taxon-name></italic> sp. nov. <bold>D–F</bold><italic><tp:taxon-name><tp:taxon-name-part taxon-name-part-type="genus" reg="Lycocerus">L.</tp:taxon-name-part><tp:taxon-name-part taxon-name-part-type="species" reg="flavipennis">flavipennis</tp:taxon-name-part></tp:taxon-name></italic> sp. nov. <bold>A, D</bold> ventral view <bold>B, E</bold> dorsal view <bold>C, F</bold> lateral view. Scale bars: 1.0 mm.</p></caption><graphic xmlns:xlink="http://www.w3.org/1999/xlink" xlink:href="zookeys-1176-243_article-107858__-g008.jpg" position="float" orientation="portrait" xlink:type="simple" id="oo_898318.jpg"><uri content-type="original_file" xlink:type="simple">https://binary.pensoft.net/fig/898318</uri></graphic></fig><fig id="F14" position="float" orientation="portrait"><object-id xmlns:xlink="http://www.w3.org/1999/xlink" content-type="doi" xlink:type="simple">10.3897/zookeys.1176.107858.figure14</object-id><object-id xmlns:xlink="http://www.w3.org/1999/xlink" content-type="arpha" xlink:type="simple">417AD5B4-CED8-5A5C-8B51-9B38BB1D8CCF</object-id><label>Figure 14.</label><caption><p>Internal organ of female reproductive system, lateral view <bold>A</bold><italic><tp:taxon-name><tp:taxon-name-part taxon-name-part-type="genus" reg="Lycocerus">L.</tp:taxon-name-part><tp:taxon-name-part taxon-name-part-type="species" reg="flavipennis">flavipennis</tp:taxon-name-part></tp:taxon-name></italic> sp. nov. <bold>B</bold><italic><tp:taxon-name><tp:taxon-name-part taxon-name-part-type="genus" reg="Lycocerus">L.</tp:taxon-name-part><tp:taxon-name-part taxon-name-part-type="species" reg="zdeneki">zdeneki</tp:taxon-name-part></tp:taxon-name></italic> (Švihla, 2004) <bold>C</bold><italic><tp:taxon-name><tp:taxon-name-part taxon-name-part-type="genus" reg="Lycocerus">L.</tp:taxon-name-part><tp:taxon-name-part taxon-name-part-type="species" reg="kubani">kubani</tp:taxon-name-part></tp:taxon-name></italic> (Švihla, 2004) <bold>D</bold><italic><tp:taxon-name><tp:taxon-name-part taxon-name-part-type="genus" reg="Lycocerus">L.</tp:taxon-name-part><tp:taxon-name-part taxon-name-part-type="species" reg="laterophysus">laterophysus</tp:taxon-name-part></tp:taxon-name></italic> sp. nov. Scale bars: 1.0 mm.</p></caption><graphic xmlns:xlink="http://www.w3.org/1999/xlink" xlink:href="zookeys-1176-243_article-107858__-g014.jpg" position="float" orientation="portrait" xlink:type="simple" id="oo_898324.jpg"><uri content-type="original_file" xlink:type="simple">https://binary.pensoft.net/fig/898324</uri></graphic></fig><fig id="F16" position="float" orientation="portrait"><object-id xmlns:xlink="http://www.w3.org/1999/xlink" content-type="doi" xlink:type="simple">10.3897/zookeys.1176.107858.figure16</object-id><object-id xmlns:xlink="http://www.w3.org/1999/xlink" content-type="arpha" xlink:type="simple">C7079910-336D-5D0B-A3BD-FE9EAF981175</object-id><label>Figure 16.</label><caption><p>Abdominal sterite VIII of female, ventral view <bold>A</bold><italic><tp:taxon-name><tp:taxon-name-part taxon-name-part-type="genus" reg="Lycocerus">Lycocerus</tp:taxon-name-part><tp:taxon-name-part taxon-name-part-type="species" reg="hubeiensis">hubeiensis</tp:taxon-name-part></tp:taxon-name></italic> (Švihla, 2004) <bold>B</bold><italic><tp:taxon-name><tp:taxon-name-part taxon-name-part-type="genus" reg="Lycocerus">L.</tp:taxon-name-part><tp:taxon-name-part taxon-name-part-type="species" reg="centrochinensis">centrochinensis</tp:taxon-name-part></tp:taxon-name></italic> (Švihla, 2004) <bold>C</bold><italic><tp:taxon-name><tp:taxon-name-part taxon-name-part-type="genus" reg="Lycocerus">L.</tp:taxon-name-part><tp:taxon-name-part taxon-name-part-type="species" reg="guerryi">guerryi</tp:taxon-name-part></tp:taxon-name></italic> (Pic, 1906) <bold>D</bold><italic><tp:taxon-name><tp:taxon-name-part taxon-name-part-type="genus" reg="Lycocerus">L.</tp:taxon-name-part><tp:taxon-name-part taxon-name-part-type="species" reg="genaemaculatus">genaemaculatus</tp:taxon-name-part></tp:taxon-name></italic> (Wittmer, 1951) <bold>E</bold><italic><tp:taxon-name><tp:taxon-name-part taxon-name-part-type="genus" reg="Lycocerus">L.</tp:taxon-name-part><tp:taxon-name-part taxon-name-part-type="species" reg="flavipennis">flavipennis</tp:taxon-name-part></tp:taxon-name></italic> sp. nov. <bold>F</bold><italic><tp:taxon-name><tp:taxon-name-part taxon-name-part-type="genus" reg="Lycocerus">L.</tp:taxon-name-part><tp:taxon-name-part taxon-name-part-type="species" reg="zdeneki">zdeneki</tp:taxon-name-part></tp:taxon-name></italic> (Švihla, 2004) <bold>G</bold><italic><tp:taxon-name><tp:taxon-name-part taxon-name-part-type="genus" reg="Lycocerus">L.</tp:taxon-name-part><tp:taxon-name-part taxon-name-part-type="species" reg="kubani">kubani</tp:taxon-name-part></tp:taxon-name></italic> (Švihla, 2004) <bold>H</bold><italic><tp:taxon-name><tp:taxon-name-part taxon-name-part-type="genus" reg="Lycocerus">L.</tp:taxon-name-part><tp:taxon-name-part taxon-name-part-type="species" reg="laterophysus">laterophysus</tp:taxon-name-part></tp:taxon-name></italic> sp. nov. Scale bars: 0.5 mm.</p></caption><graphic xmlns:xlink="http://www.w3.org/1999/xlink" xlink:href="zookeys-1176-243_article-107858__-g016.jpg" position="float" orientation="portrait" xlink:type="simple" id="oo_898326.jpg"><uri content-type="original_file" xlink:type="simple">https://binary.pensoft.net/fig/898326</uri></graphic></fig><fig id="F18" position="float" orientation="portrait"><object-id xmlns:xlink="http://www.w3.org/1999/xlink" content-type="doi" xlink:type="simple">10.3897/zookeys.1176.107858.figure18</object-id><object-id xmlns:xlink="http://www.w3.org/1999/xlink" content-type="arpha" xlink:type="simple">C757D104-04E6-566F-A013-90F70B3FA60C</object-id><label>Figure 18.</label><caption><p>Habitus, dorsal view <bold>A, B</bold><italic><tp:taxon-name><tp:taxon-name-part taxon-name-part-type="genus" reg="Lycocerus">Lycocerus</tp:taxon-name-part><tp:taxon-name-part taxon-name-part-type="species" reg="laterophysus">laterophysus</tp:taxon-name-part></tp:taxon-name></italic> sp. nov. <bold>C, D</bold><italic><tp:taxon-name><tp:taxon-name-part taxon-name-part-type="genus" reg="Lycocerus">L.</tp:taxon-name-part><tp:taxon-name-part taxon-name-part-type="species" reg="flavipennis">flavipennis</tp:taxon-name-part></tp:taxon-name></italic> sp. nov. <bold>A, C</bold> male <bold>B, D</bold> female. Scale bars: 2.0 mm.</p></caption><graphic xmlns:xlink="http://www.w3.org/1999/xlink" xlink:href="zookeys-1176-243_article-107858__-g018.jpg" position="float" orientation="portrait" xlink:type="simple" id="oo_898328.jpg"><uri content-type="original_file" xlink:type="simple">https://binary.pensoft.net/fig/898328</uri></graphic></fig><fig id="F7" position="float" orientation="portrait"><object-id xmlns:xlink="http://www.w3.org/1999/xlink" content-type="doi" xlink:type="simple">10.3897/zookeys.1176.107858.figure7</object-id><object-id xmlns:xlink="http://www.w3.org/1999/xlink" content-type="arpha" xlink:type="simple">A12E6054-406A-5381-95FF-726070C6BD7F</object-id><label>Figure 7.</label><caption><p>Aedeagus <bold>A–C</bold><italic><tp:taxon-name><tp:taxon-name-part taxon-name-part-type="genus" reg="Lycocerus">Lycocerus</tp:taxon-name-part><tp:taxon-name-part taxon-name-part-type="species" reg="putzi">putzi</tp:taxon-name-part></tp:taxon-name></italic> Švihla, 2011 <bold>D–F</bold><italic><tp:taxon-name><tp:taxon-name-part taxon-name-part-type="genus" reg="Lycocerus">L.</tp:taxon-name-part><tp:taxon-name-part taxon-name-part-type="species" reg="pictipennis">pictipennis</tp:taxon-name-part></tp:taxon-name></italic> (Wittmer, 1995) <bold>A, D</bold> ventral view <bold>B, E</bold> dorsal view <bold>C, F</bold> lateral view. Scale bars: 1.0 mm.</p></caption><graphic xmlns:xlink="http://www.w3.org/1999/xlink" xlink:href="zookeys-1176-243_article-107858__-g007.jpg" position="float" orientation="portrait" xlink:type="simple" id="oo_898317.jpg"><uri content-type="original_file" xlink:type="simple">https://binary.pensoft.net/fig/898317</uri></graphic></fig></tp:treatment-sec></tp:taxon-treatment>
