# Supplementary material for: ﻿Review of the Lycoceruspallidulus group (Coleoptera, Cantharidae), with descriptions of six new species from China
Source: Zookeys. 2023 Aug 29;1176:243–85. doi: 10.3897/zookeys.1176.107858 (PMC10481156; doi:10.3897/zookeys.1176.107858)
Supplement: XML Treatment for Lycocerus putzimimus [file zookeys.1176.107858-treatment17.xml]

<!DOCTYPE tp:taxon-treatment
  PUBLIC "-//TaxonX//DTD Taxonomic Treatment Publishing DTD v0 20100105//EN" "tax-treatment-NSO.dtd">
<tp:taxon-treatment xmlns:tp="http://www.plazi.org/taxpub"><tp:treatment-meta><kwd-group><label>Taxon classification</label><kwd>
                <named-content content-type="kingdom">Animalia</named-content>
              </kwd><kwd>
                <named-content content-type="order">Coleoptera</named-content>
              </kwd><kwd>
                <named-content content-type="family">Cantharidae</named-content>
              </kwd></kwd-group><mixed-citation publication-type="journal"><person-group><name><surname>Wang</surname><given-names>Younan</given-names></name><name><surname>Liu</surname><given-names>Haoyu</given-names></name><name><surname>Yang</surname><given-names>Xingke</given-names></name><name><surname>Yang</surname><given-names>Yuxia</given-names></name></person-group><article-title>﻿Review of the <italic><tp:taxon-name><tp:taxon-name-part taxon-name-part-type="genus" reg="Lycocerus">Lycocerus</tp:taxon-name-part><tp:taxon-name-part taxon-name-part-type="species" reg="pallidulus">pallidulus</tp:taxon-name-part></tp:taxon-name></italic> group (<tp:taxon-name><tp:taxon-name-part taxon-name-part-type="order">Coleoptera</tp:taxon-name-part></tp:taxon-name>, <tp:taxon-name><tp:taxon-name-part taxon-name-part-type="family">Cantharidae</tp:taxon-name-part></tp:taxon-name>), with descriptions of six new species from China</article-title><source>Zookeys</source><day>29</day><month>08</month><year>2023</year><volume>1176</volume><fpage>243</fpage><lpage>285</lpage><pub-id pub-id-type="doi">10.3897/zookeys.1176.107858</pub-id></mixed-citation></tp:treatment-meta><tp:nomenclature><label>﻿</label><tp:taxon-name>
              <object-id xmlns:xlink="http://www.w3.org/1999/xlink" content-type="arpha" xlink:type="simple">B1C0074D-D9F8-5CBF-B09E-7F164E866346</object-id>
              <tp:taxon-name-part taxon-name-part-type="genus" reg="Lycocerus">Lycocerus</tp:taxon-name-part>
              <tp:taxon-name-part taxon-name-part-type="species" reg="putzimimus">putzimimus</tp:taxon-name-part>
              <object-id xmlns:xlink="http://www.w3.org/1999/xlink" content-type="zoobank" xlink:type="simple">https://zoobank.org/C42DA1C1-F720-470F-BEB2-C0DA470121CE</object-id>
            </tp:taxon-name><tp:taxon-authority>Y. Yang, Wang &amp; Liu</tp:taxon-authority><tp:taxon-status xmlns:xlink="http://www.w3.org/1999/xlink" xlink:type="simple">sp. nov.</tp:taxon-status><xref ref-type="fig" rid="F9">Figs 9D–F</xref><xref ref-type="fig" rid="F19">, 19C</xref></tp:nomenclature><tp:treatment-sec sec-type="type material" id="SECID0E5UAI"><title>Type material.</title><p><bold><italic>Holotype</italic></bold>: ♂ (<abbrev xmlns:xlink="http://www.w3.org/1999/xlink" xlink:title="Museum of Hebei University" id="ABBRID0EJVAI" xlink:type="simple">MHBU</abbrev>), China, Yunnan, Pingbian, Daweishan, 1900 m, 24.V.1996, leg. L. Y. Zheng.</p></tp:treatment-sec><tp:treatment-sec sec-type="diagnosis" id="SECID0ENVAI"><title>Diagnosis.</title><p>The new species seems similar to <italic><tp:taxon-name><tp:taxon-name-part taxon-name-part-type="genus" reg="Lycocerus">L.</tp:taxon-name-part><tp:taxon-name-part taxon-name-part-type="species" reg="putzi">putzi</tp:taxon-name-part></tp:taxon-name></italic> in the coloration, but differs in the following characters: fore and mid legs with a digitiform tooth on each anterior claw in male, while on both anterior and posterior claws in the latter; aedeagus with dorsal plate of each paramere wide (Fig. <xref ref-type="fig" rid="F9">9E</xref>) and moderately longer than ventral process (Fig. <xref ref-type="fig" rid="F9">9F</xref>), while narrower (Fig. <xref ref-type="fig" rid="F7">7B</xref>) and distinctly long (Fig. <xref ref-type="fig" rid="F7">7C</xref>) in <italic><tp:taxon-name><tp:taxon-name-part taxon-name-part-type="genus" reg="Lycocerus">L.</tp:taxon-name-part><tp:taxon-name-part taxon-name-part-type="species" reg="putzi">putzi</tp:taxon-name-part></tp:taxon-name></italic>; laterophyse feebly furcate at apices (Fig. <xref ref-type="fig" rid="F9">9F</xref>), while acute in the latter (Fig. <xref ref-type="fig" rid="F7">7C</xref>).</p></tp:treatment-sec><tp:treatment-sec sec-type="description" id="SECID0EBXAI"><title>Description.</title><p><bold>Male</bold> (Fig. <xref ref-type="fig" rid="F19">19C</xref>). Head, prothorax and legs orange, mandibles dark brown at apices, antennae black, except for bases of antennomeres I yellow, pronotum with a small and round black marking in center of disc, scutellum yellow, elytra pale yellow and almost transparent, each with a black longitudinal band along apical two-thirds part, leaving a long triangular area pale yellow along suture, legs darkened at tarsi, meso- and metasterna and abdomen black, terminal two abdominal ventrites and sternites pale yellow. Body densely covered with yellow recumbent pubescence.</p><p>Head feebly narrowed behind eyes, surface densely and finely punctate; eyes moderately large and protruding, head width across eyes slightly wider than anterior margin of pronotum; antennae filiform, extending to apical third length of elytra when reclined, antennomeres II shortest, ~ 2× longer than wide at apices, IV–XI nearly parallel-sided, each with a short smooth impression near apical part of outer margin, IV longest.</p><p>Pronotum subquadrate, feebly longer than wide, anterior margin feebly arcuate, lateral margins subparallel, posterior margin nearly straight, anterior angles obtuse-rounded, posterior angles nearly right-angled, disc convex on posterolateral parts, surface finely and feebly sparsely punctate than that on head.</p><p>Elytra ~ 4.4× longer than pronotum, 3.12× longer than width across humeri, outer margins nearly parallel, disc semi-lustrous, coarsely and densely punctate.</p><p>Legs slender, fore and middle legs with a digitiform tooth on each anterior claw, and hind claws simple.</p><p>Aedeagus: basal piece slightly longer than dorsal plate of each paramere (Fig. <xref ref-type="fig" rid="F9">9D–F</xref>); ventral process of each paramere slender, slightly expanded at apices, slightly bent inwards and approaching to each other in ventral view (Fig. <xref ref-type="fig" rid="F9">9D</xref>), inclining ventrally in lateral view, with apices slightly curved dorsally (Fig. <xref ref-type="fig" rid="F9">9F</xref>); dorsal plate obviously longer than ventral process of each paramere, with apical margins rounded (Fig. <xref ref-type="fig" rid="F9">9E</xref>); laterophyse feebly longer than ventral process, with apices bifurcate and directing dorso-outwards (Fig. <xref ref-type="fig" rid="F9">9D, F</xref>).</p><p><bold>Female.</bold> Unknown.</p><p>Body length: 10.2 mm; width: 2.2 mm.</p></tp:treatment-sec><tp:treatment-sec sec-type="distribution" id="SECID0EMYAI"><title>Distribution.</title><p>China (Yunnan).</p></tp:treatment-sec><tp:treatment-sec sec-type="etymology" id="SECID0ERYAI"><title>Etymology.</title><p>The specific name is derived from the Latin <italic>mimus</italic> (imitator), referring to its similarity to <italic><tp:taxon-name><tp:taxon-name-part taxon-name-part-type="genus" reg="Lycocerus">L.</tp:taxon-name-part><tp:taxon-name-part taxon-name-part-type="species" reg="putzi">putzi</tp:taxon-name-part></tp:taxon-name></italic> Švihla, 2011.</p></tp:treatment-sec><tp:treatment-sec><!--Section generated to contain objects referenced in tp:taxon-treatment.--><fig id="F9" position="float" orientation="portrait"><object-id xmlns:xlink="http://www.w3.org/1999/xlink" content-type="doi" xlink:type="simple">10.3897/zookeys.1176.107858.figure9</object-id><object-id xmlns:xlink="http://www.w3.org/1999/xlink" content-type="arpha" xlink:type="simple">A9E999AE-660B-51AC-A939-4035A5902B20</object-id><label>Figure 9.</label><caption><p>Aedeagus <bold>A–C</bold><italic><tp:taxon-name><tp:taxon-name-part taxon-name-part-type="genus" reg="Lycocerus">Lycocerus</tp:taxon-name-part><tp:taxon-name-part taxon-name-part-type="species" reg="maoershanensis">maoershanensis</tp:taxon-name-part></tp:taxon-name></italic> sp. nov. <bold>D–F</bold><italic><tp:taxon-name><tp:taxon-name-part taxon-name-part-type="genus" reg="Lycocerus">L.</tp:taxon-name-part><tp:taxon-name-part taxon-name-part-type="species" reg="putzimimus">putzimimus</tp:taxon-name-part></tp:taxon-name></italic> sp. nov. <bold>A, D</bold> ventral view <bold>B, E</bold> dorsal view <bold>C, F</bold> lateral view. Scale bars: 1.0 mm.</p></caption><graphic xmlns:xlink="http://www.w3.org/1999/xlink" xlink:href="zookeys-1176-243_article-107858__-g009.jpg" position="float" orientation="portrait" xlink:type="simple" id="oo_898319.jpg"><uri content-type="original_file" xlink:type="simple">https://binary.pensoft.net/fig/898319</uri></graphic></fig><fig id="F19" position="float" orientation="portrait"><object-id xmlns:xlink="http://www.w3.org/1999/xlink" content-type="doi" xlink:type="simple">10.3897/zookeys.1176.107858.figure19</object-id><object-id xmlns:xlink="http://www.w3.org/1999/xlink" content-type="arpha" xlink:type="simple">62CB8856-54CA-5EB2-A950-83330BE14E20</object-id><label>Figure 19.</label><caption><p>Habitus, dorsal view <bold>A, B</bold><italic><tp:taxon-name><tp:taxon-name-part taxon-name-part-type="genus" reg="Lycocerus">Lycocerus</tp:taxon-name-part><tp:taxon-name-part taxon-name-part-type="species" reg="maoershanensis">maoershanensis</tp:taxon-name-part></tp:taxon-name></italic> sp. nov. <bold>C</bold><italic><tp:taxon-name><tp:taxon-name-part taxon-name-part-type="genus" reg="Lycocerus">L.</tp:taxon-name-part><tp:taxon-name-part taxon-name-part-type="species" reg="putzimimus">putzimimus</tp:taxon-name-part></tp:taxon-name></italic> sp. nov. <bold>A, C</bold> male <bold>B</bold> female. Scale bars: 2.0 mm.</p></caption><graphic xmlns:xlink="http://www.w3.org/1999/xlink" xlink:href="zookeys-1176-243_article-107858__-g019.jpg" position="float" orientation="portrait" xlink:type="simple" id="oo_898329.jpg"><uri content-type="original_file" xlink:type="simple">https://binary.pensoft.net/fig/898329</uri></graphic></fig><fig id="F7" position="float" orientation="portrait"><object-id xmlns:xlink="http://www.w3.org/1999/xlink" content-type="doi" xlink:type="simple">10.3897/zookeys.1176.107858.figure7</object-id><object-id xmlns:xlink="http://www.w3.org/1999/xlink" content-type="arpha" xlink:type="simple">A12E6054-406A-5381-95FF-726070C6BD7F</object-id><label>Figure 7.</label><caption><p>Aedeagus <bold>A–C</bold><italic><tp:taxon-name><tp:taxon-name-part taxon-name-part-type="genus" reg="Lycocerus">Lycocerus</tp:taxon-name-part><tp:taxon-name-part taxon-name-part-type="species" reg="putzi">putzi</tp:taxon-name-part></tp:taxon-name></italic> Švihla, 2011 <bold>D–F</bold><italic><tp:taxon-name><tp:taxon-name-part taxon-name-part-type="genus" reg="Lycocerus">L.</tp:taxon-name-part><tp:taxon-name-part taxon-name-part-type="species" reg="pictipennis">pictipennis</tp:taxon-name-part></tp:taxon-name></italic> (Wittmer, 1995) <bold>A, D</bold> ventral view <bold>B, E</bold> dorsal view <bold>C, F</bold> lateral view. Scale bars: 1.0 mm.</p></caption><graphic xmlns:xlink="http://www.w3.org/1999/xlink" xlink:href="zookeys-1176-243_article-107858__-g007.jpg" position="float" orientation="portrait" xlink:type="simple" id="oo_898317.jpg"><uri content-type="original_file" xlink:type="simple">https://binary.pensoft.net/fig/898317</uri></graphic></fig></tp:treatment-sec></tp:taxon-treatment>
