# Supplementary material for: ﻿Review of the Lycoceruspallidulus group (Coleoptera, Cantharidae), with descriptions of six new species from China
Source: Zookeys. 2023 Aug 29;1176:243–85. doi: 10.3897/zookeys.1176.107858 (PMC10481156; doi:10.3897/zookeys.1176.107858)
Supplement: XML Treatment for Lycocerus chongqingensis [file zookeys.1176.107858-treatment18.xml]

<!DOCTYPE tp:taxon-treatment
  PUBLIC "-//TaxonX//DTD Taxonomic Treatment Publishing DTD v0 20100105//EN" "tax-treatment-NSO.dtd">
<tp:taxon-treatment xmlns:tp="http://www.plazi.org/taxpub"><tp:treatment-meta><kwd-group><label>Taxon classification</label><kwd>
                <named-content content-type="kingdom">Animalia</named-content>
              </kwd><kwd>
                <named-content content-type="order">Coleoptera</named-content>
              </kwd><kwd>
                <named-content content-type="family">Cantharidae</named-content>
              </kwd></kwd-group><mixed-citation publication-type="journal"><person-group><name><surname>Wang</surname><given-names>Younan</given-names></name><name><surname>Liu</surname><given-names>Haoyu</given-names></name><name><surname>Yang</surname><given-names>Xingke</given-names></name><name><surname>Yang</surname><given-names>Yuxia</given-names></name></person-group><article-title>﻿Review of the <italic><tp:taxon-name><tp:taxon-name-part taxon-name-part-type="genus" reg="Lycocerus">Lycocerus</tp:taxon-name-part><tp:taxon-name-part taxon-name-part-type="species" reg="pallidulus">pallidulus</tp:taxon-name-part></tp:taxon-name></italic> group (<tp:taxon-name><tp:taxon-name-part taxon-name-part-type="order">Coleoptera</tp:taxon-name-part></tp:taxon-name>, <tp:taxon-name><tp:taxon-name-part taxon-name-part-type="family">Cantharidae</tp:taxon-name-part></tp:taxon-name>), with descriptions of six new species from China</article-title><source>Zookeys</source><day>29</day><month>08</month><year>2023</year><volume>1176</volume><fpage>243</fpage><lpage>285</lpage><pub-id pub-id-type="doi">10.3897/zookeys.1176.107858</pub-id></mixed-citation></tp:treatment-meta><tp:nomenclature><label>﻿</label><tp:taxon-name>
              <object-id xmlns:xlink="http://www.w3.org/1999/xlink" content-type="arpha" xlink:type="simple">BD56996A-F1E8-5887-9A29-10FDE46A71E0</object-id>
              <tp:taxon-name-part taxon-name-part-type="genus" reg="Lycocerus">Lycocerus</tp:taxon-name-part>
              <tp:taxon-name-part taxon-name-part-type="species" reg="chongqingensis">chongqingensis</tp:taxon-name-part>
              <object-id xmlns:xlink="http://www.w3.org/1999/xlink" content-type="zoobank" xlink:type="simple">https://zoobank.org/74057CE9-07BD-4C2E-9F51-55584FDCDC9D</object-id>
            </tp:taxon-name><tp:taxon-authority>Y. Yang, Wang &amp; Liu</tp:taxon-authority><tp:taxon-status xmlns:xlink="http://www.w3.org/1999/xlink" xlink:type="simple">sp. nov.</tp:taxon-status><xref ref-type="fig" rid="F10">Figs 10A–C</xref><xref ref-type="fig" rid="F15">, 15A</xref><xref ref-type="fig" rid="F17">, 17E</xref><xref ref-type="fig" rid="F20">, 20A, B</xref></tp:nomenclature><tp:treatment-sec sec-type="type material" id="SECID0E51AI"><title>Type material.</title><p><bold><italic>Holotype</italic></bold>: ♂ (<abbrev xmlns:xlink="http://www.w3.org/1999/xlink" xlink:title="Museum of Hebei University" id="ABBRID0EJ2AI" xlink:type="simple">MHBU</abbrev>), China, Chongqing, Nanchuan, Jinfoshan, 23–24.VII.2003, leg. Y. S. Liu &amp; C. X. Yuan. <bold><italic>Paratypes</italic></bold>: 1♂2♀ (<abbrev xmlns:xlink="http://www.w3.org/1999/xlink" xlink:title="Museum of Hebei University" id="ABBRID0EQ2AI" xlink:type="simple">MHBU</abbrev>), same data as holotype.</p></tp:treatment-sec><tp:treatment-sec sec-type="diagnosis" id="SECID0EU2AI"><title>Diagnosis.</title><p>The new species seems most similar to <italic><tp:taxon-name><tp:taxon-name-part taxon-name-part-type="genus" reg="Lycocerus">L.</tp:taxon-name-part><tp:taxon-name-part taxon-name-part-type="species" reg="centrochinensis">centrochinensis</tp:taxon-name-part></tp:taxon-name></italic> in both coloration and characteristics of tarsal claws, but differs in the following characters: body size is smaller; aedeagus: dorsal plates of parameres with inner margins feebly protuberant near base (Fig. <xref ref-type="fig" rid="F10">10B</xref>); abdominal sternite VIII (Fig. <xref ref-type="fig" rid="F17">17E</xref>) moderately narrowed posteriorly, the portion between lateral and middle emarginations rounded at apices, which slightly extending over apices of latero-apical angles. In comparison, <italic><tp:taxon-name><tp:taxon-name-part taxon-name-part-type="genus" reg="Lycocerus">L.</tp:taxon-name-part><tp:taxon-name-part taxon-name-part-type="species" reg="centrochinensis">centrochinensis</tp:taxon-name-part></tp:taxon-name></italic> has larger body; aedeagus: dorsal plates of parameres with inner margins abruptly diverging near middle (Fig. <xref ref-type="fig" rid="F3">3E</xref>); abdominal sternite VIII (Fig. <xref ref-type="fig" rid="F16">16B</xref>) strongly narrowed posteriorly, the portion between lateral and middle emarginations triangular at apices, which distinctly extending over apices of latero-apical angles.</p><fig id="F10" position="float" orientation="portrait"><object-id xmlns:xlink="http://www.w3.org/1999/xlink" content-type="doi" xlink:type="simple">10.3897/zookeys.1176.107858.figure10</object-id><object-id xmlns:xlink="http://www.w3.org/1999/xlink" content-type="arpha" xlink:type="simple">51CB7915-63AF-51DD-B99A-C063C4D15EE2</object-id><label>Figure 10.</label><caption><p>Aedeagus of <italic><tp:taxon-name><tp:taxon-name-part taxon-name-part-type="genus" reg="Lycocerus">Lycocerus</tp:taxon-name-part><tp:taxon-name-part taxon-name-part-type="species" reg="chongqingensis">chongqingensis</tp:taxon-name-part></tp:taxon-name></italic> sp. nov. <bold>A</bold> ventral view <bold>B</bold> dorsal view <bold>C</bold> lateral view. Scale bars: 1.0 mm.</p></caption><graphic xmlns:xlink="http://www.w3.org/1999/xlink" xlink:href="zookeys-1176-243_article-107858__-g010.jpg" position="float" orientation="portrait" xlink:type="simple" id="oo_898320.jpg"><uri content-type="original_file" xlink:type="simple">https://binary.pensoft.net/fig/898320</uri></graphic></fig></tp:treatment-sec><tp:treatment-sec sec-type="description" id="SECID0E54AI"><title>Description.</title><p><bold>Male</bold> (Fig. <xref ref-type="fig" rid="F20">20A</xref>). Head, prothorax, scutellum and legs orange, mandibles dark brown at apices, antennomeres III–XI black, elytra pale yellow, legs darkened at tarsi, meso- and metasterna and abdomen black. Body densely covered with pale yellow recumbent pubescence.</p><p>Head feebly narrowed behind eyes, surface densely and finely punctate; eyes moderately large and protruding, head width across eyes wider than anterior margin of pronotum; antennae filiform, extending to apical third of elytra when reclined, antennomere II shortest, ~ 2× longer than wide at apex, III–IV feebly expanded at apex, IV–X each with a short smooth impression near apical part of outer margin, V–XI nearly parallel-sided, VIII longest.</p><p>Pronotum subquadrate, feebly longer than wide, anterior margin feebly arcuate, lateral margins subparallel, posterior margin nearly straight, anterior angles obtuse-rounded, posterior angles nearly right-angled, disc convex on posterolateral parts, surface finely and feebly sparsely punctate than that on head.</p><p>Elytra ~ 4.6× longer than pronotum, 3.3× longer than width across humeri, outer margins nearly parallel, disc semi-lustrous, coarsely and densely punctate.</p><p>Legs slender, all claws simple.</p><p>Aedeagus: basal piece nearly as long as dorsal plate of each paramere (Fig. <xref ref-type="fig" rid="F10">10A–C</xref>); ventral process of each paramere slender and feebly bent inwards and approaching to each other in ventral view (Fig. <xref ref-type="fig" rid="F10">10A</xref>), inclining ventrally in lateral view (Fig. <xref ref-type="fig" rid="F10">10C</xref>); dorsal plates of parameres obviously longer than ventral processes (Fig. <xref ref-type="fig" rid="F10">10A, C</xref>), with inner margins nearly parallel, feebly triangularly protuberant near base, outer margins slightly converging apically, apical margins slightly descending outwards, inner and outer apical angles rounded in dorsal view (Fig. <xref ref-type="fig" rid="F10">10B</xref>); laterophyse nearly as long as ventral process, with apices acute and directing dorso-outwards (Fig. <xref ref-type="fig" rid="F10">10A, C</xref>).</p><p><bold>Female</bold> (Fig. <xref ref-type="fig" rid="F20">20B</xref>). Similar to the males, but eyes less protruding, antennae shorter, not reaching elytral mid-length when reclined, middle antennomeres without impressions, pronotum nearly as long as wide, fore and middle legs with a digitiform tooth on each anterior and posterior claw.</p><p>Internal organ of reproductive system (Fig. <xref ref-type="fig" rid="F15">15A</xref>): spermatheca nearly as long as diverticulum; accessory gland ~ 2.2× longer than spermatheca.</p><p>Abdominal sternite VIII (Fig. <xref ref-type="fig" rid="F17">17E</xref>): hardly emarginate in middle and subrounded emarginations on both sides of posterior margin, lateral emarginations obviously deeper than the middle one, the portion between lateral and middle emarginations wide and rounded at apices, slightly extending over apices of latero-apical angles, which are truncated.</p><p>Body length: 7.8–9.0 mm (8.0 mm in holotype); width: 1.7–2.1 mm (1.8 mm in holotype).</p></tp:treatment-sec><tp:treatment-sec sec-type="distribution" id="SECID0E46AI"><title>Distribution.</title><p>China (Chongqing).</p></tp:treatment-sec><tp:treatment-sec sec-type="etymology" id="SECID0ECABI"><title>Etymology.</title><p>The specific name is derived from the type locality, Chongqing, China.</p></tp:treatment-sec><tp:treatment-sec><!--Section generated to contain objects referenced in tp:taxon-treatment.--><fig id="F15" position="float" orientation="portrait"><object-id xmlns:xlink="http://www.w3.org/1999/xlink" content-type="doi" xlink:type="simple">10.3897/zookeys.1176.107858.figure15</object-id><object-id xmlns:xlink="http://www.w3.org/1999/xlink" content-type="arpha" xlink:type="simple">5B85EE87-B246-5039-A4F5-C40499492AB6</object-id><label>Figure 15.</label><caption><p>Internal organ of female reproductive system, lateral view <bold>A</bold><italic><tp:taxon-name><tp:taxon-name-part taxon-name-part-type="genus" reg="Lycocerus">L.</tp:taxon-name-part><tp:taxon-name-part taxon-name-part-type="species" reg="chongqingensis">chongqingensis</tp:taxon-name-part></tp:taxon-name></italic> sp. nov. <bold>B</bold><italic><tp:taxon-name><tp:taxon-name-part taxon-name-part-type="genus" reg="Lycocerus">L.</tp:taxon-name-part><tp:taxon-name-part taxon-name-part-type="species" reg="bispermathecus">bispermathecus</tp:taxon-name-part></tp:taxon-name></italic> sp. nov. Abbreviations: ag – accessory gland; di – diverticulum; sd – spermathecal duct; sp – spermatheca; ov – median oviduct; va – vagina. Scale bars: 1.0 mm.</p></caption><graphic xmlns:xlink="http://www.w3.org/1999/xlink" xlink:href="zookeys-1176-243_article-107858__-g015.jpg" position="float" orientation="portrait" xlink:type="simple" id="oo_898325.jpg"><uri content-type="original_file" xlink:type="simple">https://binary.pensoft.net/fig/898325</uri></graphic></fig><fig id="F17" position="float" orientation="portrait"><object-id xmlns:xlink="http://www.w3.org/1999/xlink" content-type="doi" xlink:type="simple">10.3897/zookeys.1176.107858.figure17</object-id><object-id xmlns:xlink="http://www.w3.org/1999/xlink" content-type="arpha" xlink:type="simple">FE537A92-3C48-565F-B149-91A2A3350DE5</object-id><label>Figure 17.</label><caption><p>Abdominal sterite VIII of female, ventral view <bold>A</bold><italic><tp:taxon-name><tp:taxon-name-part taxon-name-part-type="genus" reg="Lycocerus">Lycocerus</tp:taxon-name-part><tp:taxon-name-part taxon-name-part-type="species" reg="bilineatus">bilineatus</tp:taxon-name-part></tp:taxon-name></italic> (Wittmer, 1995) <bold>B</bold><italic><tp:taxon-name><tp:taxon-name-part taxon-name-part-type="genus" reg="Lycocerus">L.</tp:taxon-name-part><tp:taxon-name-part taxon-name-part-type="species" reg="jelineki">jelineki</tp:taxon-name-part></tp:taxon-name></italic> (Švihla, 2004) <bold>C</bold><italic><tp:taxon-name><tp:taxon-name-part taxon-name-part-type="genus" reg="Lycocerus">L.</tp:taxon-name-part><tp:taxon-name-part taxon-name-part-type="species" reg="maoershanensis">maoershanensis</tp:taxon-name-part></tp:taxon-name></italic> sp. nov. <bold>D</bold><italic><tp:taxon-name><tp:taxon-name-part taxon-name-part-type="genus" reg="Lycocerus">L.</tp:taxon-name-part><tp:taxon-name-part taxon-name-part-type="species" reg="putzi">putzi</tp:taxon-name-part></tp:taxon-name></italic> Švihla, 2011 <bold>E</bold><italic><tp:taxon-name><tp:taxon-name-part taxon-name-part-type="genus" reg="Lycocerus">L.</tp:taxon-name-part><tp:taxon-name-part taxon-name-part-type="species" reg="chongqingensis">chongqingensis</tp:taxon-name-part></tp:taxon-name></italic> sp. nov. <bold>F</bold><italic><tp:taxon-name><tp:taxon-name-part taxon-name-part-type="genus" reg="Lycocerus">L.</tp:taxon-name-part><tp:taxon-name-part taxon-name-part-type="species" reg="bispermathecus">bispermathecus</tp:taxon-name-part></tp:taxon-name></italic> sp. nov. Scale bars: 0.5 mm.</p></caption><graphic xmlns:xlink="http://www.w3.org/1999/xlink" xlink:href="zookeys-1176-243_article-107858__-g017.jpg" position="float" orientation="portrait" xlink:type="simple" id="oo_898327.jpg"><uri content-type="original_file" xlink:type="simple">https://binary.pensoft.net/fig/898327</uri></graphic></fig><fig id="F20" position="float" orientation="portrait"><object-id xmlns:xlink="http://www.w3.org/1999/xlink" content-type="doi" xlink:type="simple">10.3897/zookeys.1176.107858.figure20</object-id><object-id xmlns:xlink="http://www.w3.org/1999/xlink" content-type="arpha" xlink:type="simple">090E481B-880E-53D7-8A1F-5CF536677564</object-id><label>Figure 20.</label><caption><p>Habitus, dorsal view <bold>A, B</bold><italic><tp:taxon-name><tp:taxon-name-part taxon-name-part-type="genus" reg="Lycocerus">Lycocerus</tp:taxon-name-part><tp:taxon-name-part taxon-name-part-type="species" reg="chongqingensis">chongqingensis</tp:taxon-name-part></tp:taxon-name></italic> sp. nov. <bold>C, D</bold><italic><tp:taxon-name><tp:taxon-name-part taxon-name-part-type="genus" reg="Lycocerus">L.</tp:taxon-name-part><tp:taxon-name-part taxon-name-part-type="species" reg="bispermathecus">bispermathecus</tp:taxon-name-part></tp:taxon-name></italic> sp. nov. <bold>A, C</bold> male <bold>B, D</bold> female. Scale bars: 2.0 mm.</p></caption><graphic xmlns:xlink="http://www.w3.org/1999/xlink" xlink:href="zookeys-1176-243_article-107858__-g020.jpg" position="float" orientation="portrait" xlink:type="simple" id="oo_898330.jpg"><uri content-type="original_file" xlink:type="simple">https://binary.pensoft.net/fig/898330</uri></graphic></fig><fig id="F3" position="float" orientation="portrait"><object-id xmlns:xlink="http://www.w3.org/1999/xlink" content-type="doi" xlink:type="simple">10.3897/zookeys.1176.107858.figure3</object-id><object-id xmlns:xlink="http://www.w3.org/1999/xlink" content-type="arpha" xlink:type="simple">302CADED-BDCB-567D-B998-3A9FE0BFF097</object-id><label>Figure 3.</label><caption><p>Aedeagus <bold>A–C</bold><italic><tp:taxon-name><tp:taxon-name-part taxon-name-part-type="genus" reg="Lycocerus">Lycocerus</tp:taxon-name-part><tp:taxon-name-part taxon-name-part-type="species" reg="guerryi">guerryi</tp:taxon-name-part></tp:taxon-name></italic> (Pic, 1906) <bold>D–F</bold><italic><tp:taxon-name><tp:taxon-name-part taxon-name-part-type="genus" reg="Lycocerus">L.</tp:taxon-name-part><tp:taxon-name-part taxon-name-part-type="species" reg="centrochinensis">centrochinensis</tp:taxon-name-part></tp:taxon-name></italic> (Švihla, 2004) <bold>A, D</bold> ventral view <bold>B, E</bold> dorsal view <bold>C, F</bold> lateral view. Scale bars: 1.0 mm.</p></caption><graphic xmlns:xlink="http://www.w3.org/1999/xlink" xlink:href="zookeys-1176-243_article-107858__-g003.jpg" position="float" orientation="portrait" xlink:type="simple" id="oo_898313.jpg"><uri content-type="original_file" xlink:type="simple">https://binary.pensoft.net/fig/898313</uri></graphic></fig><fig id="F16" position="float" orientation="portrait"><object-id xmlns:xlink="http://www.w3.org/1999/xlink" content-type="doi" xlink:type="simple">10.3897/zookeys.1176.107858.figure16</object-id><object-id xmlns:xlink="http://www.w3.org/1999/xlink" content-type="arpha" xlink:type="simple">C7079910-336D-5D0B-A3BD-FE9EAF981175</object-id><label>Figure 16.</label><caption><p>Abdominal sterite VIII of female, ventral view <bold>A</bold><italic><tp:taxon-name><tp:taxon-name-part taxon-name-part-type="genus" reg="Lycocerus">Lycocerus</tp:taxon-name-part><tp:taxon-name-part taxon-name-part-type="species" reg="hubeiensis">hubeiensis</tp:taxon-name-part></tp:taxon-name></italic> (Švihla, 2004) <bold>B</bold><italic><tp:taxon-name><tp:taxon-name-part taxon-name-part-type="genus" reg="Lycocerus">L.</tp:taxon-name-part><tp:taxon-name-part taxon-name-part-type="species" reg="centrochinensis">centrochinensis</tp:taxon-name-part></tp:taxon-name></italic> (Švihla, 2004) <bold>C</bold><italic><tp:taxon-name><tp:taxon-name-part taxon-name-part-type="genus" reg="Lycocerus">L.</tp:taxon-name-part><tp:taxon-name-part taxon-name-part-type="species" reg="guerryi">guerryi</tp:taxon-name-part></tp:taxon-name></italic> (Pic, 1906) <bold>D</bold><italic><tp:taxon-name><tp:taxon-name-part taxon-name-part-type="genus" reg="Lycocerus">L.</tp:taxon-name-part><tp:taxon-name-part taxon-name-part-type="species" reg="genaemaculatus">genaemaculatus</tp:taxon-name-part></tp:taxon-name></italic> (Wittmer, 1951) <bold>E</bold><italic><tp:taxon-name><tp:taxon-name-part taxon-name-part-type="genus" reg="Lycocerus">L.</tp:taxon-name-part><tp:taxon-name-part taxon-name-part-type="species" reg="flavipennis">flavipennis</tp:taxon-name-part></tp:taxon-name></italic> sp. nov. <bold>F</bold><italic><tp:taxon-name><tp:taxon-name-part taxon-name-part-type="genus" reg="Lycocerus">L.</tp:taxon-name-part><tp:taxon-name-part taxon-name-part-type="species" reg="zdeneki">zdeneki</tp:taxon-name-part></tp:taxon-name></italic> (Švihla, 2004) <bold>G</bold><italic><tp:taxon-name><tp:taxon-name-part taxon-name-part-type="genus" reg="Lycocerus">L.</tp:taxon-name-part><tp:taxon-name-part taxon-name-part-type="species" reg="kubani">kubani</tp:taxon-name-part></tp:taxon-name></italic> (Švihla, 2004) <bold>H</bold><italic><tp:taxon-name><tp:taxon-name-part taxon-name-part-type="genus" reg="Lycocerus">L.</tp:taxon-name-part><tp:taxon-name-part taxon-name-part-type="species" reg="laterophysus">laterophysus</tp:taxon-name-part></tp:taxon-name></italic> sp. nov. Scale bars: 0.5 mm.</p></caption><graphic xmlns:xlink="http://www.w3.org/1999/xlink" xlink:href="zookeys-1176-243_article-107858__-g016.jpg" position="float" orientation="portrait" xlink:type="simple" id="oo_898326.jpg"><uri content-type="original_file" xlink:type="simple">https://binary.pensoft.net/fig/898326</uri></graphic></fig></tp:treatment-sec></tp:taxon-treatment>
