# Supplementary material for: ﻿Review of the Lycoceruspallidulus group (Coleoptera, Cantharidae), with descriptions of six new species from China
Source: Zookeys. 2023 Aug 29;1176:243–85. doi: 10.3897/zookeys.1176.107858 (PMC10481156; doi:10.3897/zookeys.1176.107858)
Supplement: XML Treatment for Lycocerus bispermathecus [file zookeys.1176.107858-treatment19.xml]

<!DOCTYPE tp:taxon-treatment
  PUBLIC "-//TaxonX//DTD Taxonomic Treatment Publishing DTD v0 20100105//EN" "tax-treatment-NSO.dtd">
<tp:taxon-treatment xmlns:tp="http://www.plazi.org/taxpub"><tp:treatment-meta><kwd-group><label>Taxon classification</label><kwd>
                <named-content content-type="kingdom">Animalia</named-content>
              </kwd><kwd>
                <named-content content-type="order">Coleoptera</named-content>
              </kwd><kwd>
                <named-content content-type="family">Cantharidae</named-content>
              </kwd></kwd-group><mixed-citation publication-type="journal"><person-group><name><surname>Wang</surname><given-names>Younan</given-names></name><name><surname>Liu</surname><given-names>Haoyu</given-names></name><name><surname>Yang</surname><given-names>Xingke</given-names></name><name><surname>Yang</surname><given-names>Yuxia</given-names></name></person-group><article-title>﻿Review of the <italic><tp:taxon-name><tp:taxon-name-part taxon-name-part-type="genus" reg="Lycocerus">Lycocerus</tp:taxon-name-part><tp:taxon-name-part taxon-name-part-type="species" reg="pallidulus">pallidulus</tp:taxon-name-part></tp:taxon-name></italic> group (<tp:taxon-name><tp:taxon-name-part taxon-name-part-type="order">Coleoptera</tp:taxon-name-part></tp:taxon-name>, <tp:taxon-name><tp:taxon-name-part taxon-name-part-type="family">Cantharidae</tp:taxon-name-part></tp:taxon-name>), with descriptions of six new species from China</article-title><source>Zookeys</source><day>29</day><month>08</month><year>2023</year><volume>1176</volume><fpage>243</fpage><lpage>285</lpage><pub-id pub-id-type="doi">10.3897/zookeys.1176.107858</pub-id></mixed-citation></tp:treatment-meta><tp:nomenclature><label>﻿</label><tp:taxon-name>
              <object-id xmlns:xlink="http://www.w3.org/1999/xlink" content-type="arpha" xlink:type="simple">868F1287-D4E8-54AD-AF8F-895BE818FA24</object-id>
              <tp:taxon-name-part taxon-name-part-type="genus" reg="Lycocerus">Lycocerus</tp:taxon-name-part>
              <tp:taxon-name-part taxon-name-part-type="species" reg="bispermathecus">bispermathecus</tp:taxon-name-part>
              <object-id xmlns:xlink="http://www.w3.org/1999/xlink" content-type="zoobank" xlink:type="simple">https://zoobank.org/372D5287-5C6F-484C-8EAC-C8CC9DD0972E</object-id>
            </tp:taxon-name><tp:taxon-authority>Y. Yang, Wang &amp; Liu</tp:taxon-authority><tp:taxon-status xmlns:xlink="http://www.w3.org/1999/xlink" xlink:type="simple">sp. nov.</tp:taxon-status><xref ref-type="fig" rid="F11">Figs 11D–F</xref><xref ref-type="fig" rid="F15">, 15B</xref><xref ref-type="fig" rid="F17">, 17F</xref><xref ref-type="fig" rid="F20">, 20C, D</xref><tp:nomenclature-citation-list><tp:nomenclature-citation><tp:taxon-name>
                  <tp:taxon-name-part taxon-name-part-type="genus" reg="Lycocerus">Lycocerus</tp:taxon-name-part>
                  <tp:taxon-name-part taxon-name-part-type="species" reg="centrochinensis">centrochinensis</tp:taxon-name-part>
                </tp:taxon-name><comment>(Švihla, 2004): <xref ref-type="bibr" rid="B9">Li et al. 2015</xref>: 300, fig. 1A [misidentification].</comment></tp:nomenclature-citation></tp:nomenclature-citation-list></tp:nomenclature><tp:treatment-sec sec-type="type material" id="SECID0ETCBI"><title>Type material.</title><p><bold><italic>Holotype</italic></bold>: ♂ (<abbrev xmlns:xlink="http://www.w3.org/1999/xlink" xlink:title="Museum of Hebei University" id="ABBRID0E5CBI" xlink:type="simple">MHBU</abbrev>), China, Ningxia, Kongtongshan, 6.VI.1992, leg. J. L. Ding. <bold><italic>Paratypes</italic></bold>: China: 1♀ (<abbrev xmlns:xlink="http://www.w3.org/1999/xlink" xlink:title="Museum of Hebei University" id="ABBRID0EFDBI" xlink:type="simple">MHBU</abbrev>), Ningxia, Jingyuan, Liupanshan, 13.VI.1995, Collectors Group III of Forestry; 1♀ (<abbrev xmlns:xlink="http://www.w3.org/1999/xlink" xlink:title="Museum of Hebei University" id="ABBRID0EJDBI" xlink:type="simple">MHBU</abbrev>), same data as the preceding, 8.VI.1995, Collectors Group III of Forestry; 1♀ (<abbrev xmlns:xlink="http://www.w3.org/1999/xlink" xlink:title="Museum of Hebei University" id="ABBRID0ENDBI" xlink:type="simple">MHBU</abbrev>), same data as the preceding, 17.VI.1995, Collectors Group III of Forestry.</p></tp:treatment-sec><tp:treatment-sec sec-type="diagnosis" id="SECID0ERDBI"><title>Diagnosis.</title><p>The new species seems similar to <italic><tp:taxon-name><tp:taxon-name-part taxon-name-part-type="genus" reg="Lycocerus">L.</tp:taxon-name-part><tp:taxon-name-part taxon-name-part-type="species" reg="hubeiensis">hubeiensis</tp:taxon-name-part></tp:taxon-name></italic> in the coloration, but differs in the following characters: tarsal claws simple in males, while fore and mid-anterior and posterior claws each with a digitiform tooth at base in the latter; aedeagus: dorsal plates of parameres triangular at apices (Fig. <xref ref-type="fig" rid="F11">11E</xref>), while truncated in the latter (Fig. <xref ref-type="fig" rid="F4">4E</xref>); spermatheca with two spiral tubes (Fig. <xref ref-type="fig" rid="F15">15B</xref>), while only one in the latter.</p><fig id="F11" position="float" orientation="portrait"><object-id xmlns:xlink="http://www.w3.org/1999/xlink" content-type="doi" xlink:type="simple">10.3897/zookeys.1176.107858.figure11</object-id><object-id xmlns:xlink="http://www.w3.org/1999/xlink" content-type="arpha" xlink:type="simple">C661ACBF-83F4-5400-A351-66B5C61D3E35</object-id><label>Figure 11.</label><caption><p>Aedeagus <bold>A–C</bold><italic><tp:taxon-name><tp:taxon-name-part taxon-name-part-type="genus" reg="Lycocerus">Lycocerus</tp:taxon-name-part><tp:taxon-name-part taxon-name-part-type="species" reg="curvatus">curvatus</tp:taxon-name-part></tp:taxon-name></italic> (Wittmer, 1995) <bold>D–F</bold><italic><tp:taxon-name><tp:taxon-name-part taxon-name-part-type="genus" reg="Lycocerus">L.</tp:taxon-name-part><tp:taxon-name-part taxon-name-part-type="species" reg="bispermathecus">bispermathecus</tp:taxon-name-part></tp:taxon-name></italic> sp. nov. <bold>A, D</bold> ventral view <bold>B, E</bold> dorsal view <bold>C, F</bold> lateral view. Scale bars: 1.0 mm.</p></caption><graphic xmlns:xlink="http://www.w3.org/1999/xlink" xlink:href="zookeys-1176-243_article-107858__-g011.jpg" position="float" orientation="portrait" xlink:type="simple" id="oo_898321.jpg"><uri content-type="original_file" xlink:type="simple">https://binary.pensoft.net/fig/898321</uri></graphic></fig><fig id="F12" position="float" orientation="portrait"><object-id xmlns:xlink="http://www.w3.org/1999/xlink" content-type="doi" xlink:type="simple">10.3897/zookeys.1176.107858.figure12</object-id><object-id xmlns:xlink="http://www.w3.org/1999/xlink" content-type="arpha" xlink:type="simple">9ACF6365-E622-5D04-A9CD-4A415CF7244F</object-id><label>Figure 12.</label><caption><p>Internal organ of female reproductive system, lateral view <bold>A</bold><italic><tp:taxon-name><tp:taxon-name-part taxon-name-part-type="genus" reg="Lycocerus">Lycocerus</tp:taxon-name-part><tp:taxon-name-part taxon-name-part-type="species" reg="hubeiensis">hubeiensis</tp:taxon-name-part></tp:taxon-name></italic> (Švihla, 2004) <bold>B</bold><italic><tp:taxon-name><tp:taxon-name-part taxon-name-part-type="genus" reg="Lycocerus">L.</tp:taxon-name-part><tp:taxon-name-part taxon-name-part-type="species" reg="centrochinensis">centrochinensis</tp:taxon-name-part></tp:taxon-name></italic> (Švihla, 2004) <bold>C</bold><italic><tp:taxon-name><tp:taxon-name-part taxon-name-part-type="genus" reg="Lycocerus">L.</tp:taxon-name-part><tp:taxon-name-part taxon-name-part-type="species" reg="guerryi">guerryi</tp:taxon-name-part></tp:taxon-name></italic> (Pic, 1906) <bold>D</bold><italic><tp:taxon-name><tp:taxon-name-part taxon-name-part-type="genus" reg="Lycocerus">L.</tp:taxon-name-part><tp:taxon-name-part taxon-name-part-type="species" reg="genaemaculatus">genaemaculatus</tp:taxon-name-part></tp:taxon-name></italic> (Wittmer, 1951). Scale bars: 1.0 mm.</p></caption><graphic xmlns:xlink="http://www.w3.org/1999/xlink" xlink:href="zookeys-1176-243_article-107858__-g012.jpg" position="float" orientation="portrait" xlink:type="simple" id="oo_898322.jpg"><uri content-type="original_file" xlink:type="simple">https://binary.pensoft.net/fig/898322</uri></graphic></fig></tp:treatment-sec><tp:treatment-sec sec-type="description" id="SECID0E3HBI"><title>Description.</title><p><bold>Male</bold> (Fig. <xref ref-type="fig" rid="F20">20C</xref>). Head, prothorax, scutellum and legs yellowish orange, mandibles dark brown at apices, antennomeres III–XI black, elytra pale yellow and almost transparent, black at apices, legs darkened at tarsi, meso- and metasterna and abdomen yellowish brown. Body densely covered with yellow recumbent pubescence.</p><p>Head feebly narrowed behind eyes, surface densely and finely punctate; eyes moderately large and protruding, head width across eyes nearly wider than anterior margin of pronotum; antennae filiform, extending to apical third length of elytra when reclined, antennomere II shortest, ~ 2× longer than wide at apices, IV–XI nearly parallel-sided, each with a short smooth impression near apical part of outer margin, IV longest.</p><p>Pronotum subquadrate, slightly longer than wide, anterior margin feebly arcuate, lateral margins subparallel, posterior margin nearly straight, anterior angles obtuse-rounded, posterior angles nearly right-angled, disc convex on posterolateral parts, surface finely and feebly sparsely punctate than that on head.</p><p>Elytra ~ 4.4× longer than pronotum, 3.12× longer than width across humeri, outer margins nearly parallel, disc semi-lustrous, coarsely and densely punctate.</p><p>Legs slender, all claws simple.</p><p>Aedeagus: basal piece obviously longer than dorsal plate of each paramere (Fig. <xref ref-type="fig" rid="F11">11D–F</xref>); ventral process of each paramere slender and straight, approaching to each other in ventral view (Fig. <xref ref-type="fig" rid="F11">11D</xref>) and feebly inclining dorsally in lateral view (Fig. <xref ref-type="fig" rid="F11">11F</xref>); dorsal plates of parameres feebly shorter than ventral processes (Fig. <xref ref-type="fig" rid="F11">11D, F</xref>), with inner margins diverging and outer margins converging apically, apical margins widely triangular in dorsal view (Fig. <xref ref-type="fig" rid="F11">11E</xref>); laterophyse obviously shorter than ventral process, with apices acutely hooked, directing dorso-inwards in ventral view (Fig. <xref ref-type="fig" rid="F11">11D</xref>); inner sac with a pair of longitudinal sclerites on dorsal side (Fig. <xref ref-type="fig" rid="F11">11E</xref>).</p><fig id="F13" position="float" orientation="portrait"><object-id xmlns:xlink="http://www.w3.org/1999/xlink" content-type="doi" xlink:type="simple">10.3897/zookeys.1176.107858.figure13</object-id><object-id xmlns:xlink="http://www.w3.org/1999/xlink" content-type="arpha" xlink:type="simple">A0B2441F-81EC-552A-AC0A-C2E3B593DA48</object-id><label>Figure 13.</label><caption><p>Internal organ of female reproductive system, lateral view <bold>A</bold><italic><tp:taxon-name><tp:taxon-name-part taxon-name-part-type="genus" reg="Lycocerus">Lycocerus</tp:taxon-name-part><tp:taxon-name-part taxon-name-part-type="species" reg="bilineatus">bilineatus</tp:taxon-name-part></tp:taxon-name></italic> (Wittmer, 1995) <bold>B</bold><italic><tp:taxon-name><tp:taxon-name-part taxon-name-part-type="genus" reg="Lycocerus">L.</tp:taxon-name-part><tp:taxon-name-part taxon-name-part-type="species" reg="jelineki">jelineki</tp:taxon-name-part></tp:taxon-name></italic> (Švihla, 2004) <bold>C</bold><italic><tp:taxon-name><tp:taxon-name-part taxon-name-part-type="genus" reg="Lycocerus">L.</tp:taxon-name-part><tp:taxon-name-part taxon-name-part-type="species" reg="maoershanensis">maoershanensis</tp:taxon-name-part></tp:taxon-name></italic> sp. nov. <bold>D</bold><italic><tp:taxon-name><tp:taxon-name-part taxon-name-part-type="genus" reg="Lycocerus">L.</tp:taxon-name-part><tp:taxon-name-part taxon-name-part-type="species" reg="putzi">putzi</tp:taxon-name-part></tp:taxon-name></italic> Švihla, 2011. Scale bars: 1.0 mm.</p></caption><graphic xmlns:xlink="http://www.w3.org/1999/xlink" xlink:href="zookeys-1176-243_article-107858__-g013.jpg" position="float" orientation="portrait" xlink:type="simple" id="oo_898323.jpg"><uri content-type="original_file" xlink:type="simple">https://binary.pensoft.net/fig/898323</uri></graphic></fig><fig id="F14" position="float" orientation="portrait"><object-id xmlns:xlink="http://www.w3.org/1999/xlink" content-type="doi" xlink:type="simple">10.3897/zookeys.1176.107858.figure14</object-id><object-id xmlns:xlink="http://www.w3.org/1999/xlink" content-type="arpha" xlink:type="simple">417AD5B4-CED8-5A5C-8B51-9B38BB1D8CCF</object-id><label>Figure 14.</label><caption><p>Internal organ of female reproductive system, lateral view <bold>A</bold><italic><tp:taxon-name><tp:taxon-name-part taxon-name-part-type="genus" reg="Lycocerus">L.</tp:taxon-name-part><tp:taxon-name-part taxon-name-part-type="species" reg="flavipennis">flavipennis</tp:taxon-name-part></tp:taxon-name></italic> sp. nov. <bold>B</bold><italic><tp:taxon-name><tp:taxon-name-part taxon-name-part-type="genus" reg="Lycocerus">L.</tp:taxon-name-part><tp:taxon-name-part taxon-name-part-type="species" reg="zdeneki">zdeneki</tp:taxon-name-part></tp:taxon-name></italic> (Švihla, 2004) <bold>C</bold><italic><tp:taxon-name><tp:taxon-name-part taxon-name-part-type="genus" reg="Lycocerus">L.</tp:taxon-name-part><tp:taxon-name-part taxon-name-part-type="species" reg="kubani">kubani</tp:taxon-name-part></tp:taxon-name></italic> (Švihla, 2004) <bold>D</bold><italic><tp:taxon-name><tp:taxon-name-part taxon-name-part-type="genus" reg="Lycocerus">L.</tp:taxon-name-part><tp:taxon-name-part taxon-name-part-type="species" reg="laterophysus">laterophysus</tp:taxon-name-part></tp:taxon-name></italic> sp. nov. Scale bars: 1.0 mm.</p></caption><graphic xmlns:xlink="http://www.w3.org/1999/xlink" xlink:href="zookeys-1176-243_article-107858__-g014.jpg" position="float" orientation="portrait" xlink:type="simple" id="oo_898324.jpg"><uri content-type="original_file" xlink:type="simple">https://binary.pensoft.net/fig/898324</uri></graphic></fig><p><bold>Female</bold> (Fig. <xref ref-type="fig" rid="F20">20D</xref>). Similar to the males, but eyes less protruding, antennae shorter and extending to elytral mid-length when reclined, middle antennomeres without impressions, pronotum nearly as long as wide, fore and middle legs with a digitiform tooth on each anterior and posterior claw.</p><p>Internal organ of reproductive system (Fig. <xref ref-type="fig" rid="F15">15B</xref>): spermathecal duct stout, spermatheca with two spiral tubes, which are subequal in length, both of them shorter than diverticulum; accessory gland ~ 2.5× longer than spermatheca.</p><fig id="F15" position="float" orientation="portrait"><object-id xmlns:xlink="http://www.w3.org/1999/xlink" content-type="doi" xlink:type="simple">10.3897/zookeys.1176.107858.figure15</object-id><object-id xmlns:xlink="http://www.w3.org/1999/xlink" content-type="arpha" xlink:type="simple">5B85EE87-B246-5039-A4F5-C40499492AB6</object-id><label>Figure 15.</label><caption><p>Internal organ of female reproductive system, lateral view <bold>A</bold><italic><tp:taxon-name><tp:taxon-name-part taxon-name-part-type="genus" reg="Lycocerus">L.</tp:taxon-name-part><tp:taxon-name-part taxon-name-part-type="species" reg="chongqingensis">chongqingensis</tp:taxon-name-part></tp:taxon-name></italic> sp. nov. <bold>B</bold><italic><tp:taxon-name><tp:taxon-name-part taxon-name-part-type="genus" reg="Lycocerus">L.</tp:taxon-name-part><tp:taxon-name-part taxon-name-part-type="species" reg="bispermathecus">bispermathecus</tp:taxon-name-part></tp:taxon-name></italic> sp. nov. Abbreviations: ag – accessory gland; di – diverticulum; sd – spermathecal duct; sp – spermatheca; ov – median oviduct; va – vagina. Scale bars: 1.0 mm.</p></caption><graphic xmlns:xlink="http://www.w3.org/1999/xlink" xlink:href="zookeys-1176-243_article-107858__-g015.jpg" position="float" orientation="portrait" xlink:type="simple" id="oo_898325.jpg"><uri content-type="original_file" xlink:type="simple">https://binary.pensoft.net/fig/898325</uri></graphic></fig><fig id="F16" position="float" orientation="portrait"><object-id xmlns:xlink="http://www.w3.org/1999/xlink" content-type="doi" xlink:type="simple">10.3897/zookeys.1176.107858.figure16</object-id><object-id xmlns:xlink="http://www.w3.org/1999/xlink" content-type="arpha" xlink:type="simple">C7079910-336D-5D0B-A3BD-FE9EAF981175</object-id><label>Figure 16.</label><caption><p>Abdominal sterite VIII of female, ventral view <bold>A</bold><italic><tp:taxon-name><tp:taxon-name-part taxon-name-part-type="genus" reg="Lycocerus">Lycocerus</tp:taxon-name-part><tp:taxon-name-part taxon-name-part-type="species" reg="hubeiensis">hubeiensis</tp:taxon-name-part></tp:taxon-name></italic> (Švihla, 2004) <bold>B</bold><italic><tp:taxon-name><tp:taxon-name-part taxon-name-part-type="genus" reg="Lycocerus">L.</tp:taxon-name-part><tp:taxon-name-part taxon-name-part-type="species" reg="centrochinensis">centrochinensis</tp:taxon-name-part></tp:taxon-name></italic> (Švihla, 2004) <bold>C</bold><italic><tp:taxon-name><tp:taxon-name-part taxon-name-part-type="genus" reg="Lycocerus">L.</tp:taxon-name-part><tp:taxon-name-part taxon-name-part-type="species" reg="guerryi">guerryi</tp:taxon-name-part></tp:taxon-name></italic> (Pic, 1906) <bold>D</bold><italic><tp:taxon-name><tp:taxon-name-part taxon-name-part-type="genus" reg="Lycocerus">L.</tp:taxon-name-part><tp:taxon-name-part taxon-name-part-type="species" reg="genaemaculatus">genaemaculatus</tp:taxon-name-part></tp:taxon-name></italic> (Wittmer, 1951) <bold>E</bold><italic><tp:taxon-name><tp:taxon-name-part taxon-name-part-type="genus" reg="Lycocerus">L.</tp:taxon-name-part><tp:taxon-name-part taxon-name-part-type="species" reg="flavipennis">flavipennis</tp:taxon-name-part></tp:taxon-name></italic> sp. nov. <bold>F</bold><italic><tp:taxon-name><tp:taxon-name-part taxon-name-part-type="genus" reg="Lycocerus">L.</tp:taxon-name-part><tp:taxon-name-part taxon-name-part-type="species" reg="zdeneki">zdeneki</tp:taxon-name-part></tp:taxon-name></italic> (Švihla, 2004) <bold>G</bold><italic><tp:taxon-name><tp:taxon-name-part taxon-name-part-type="genus" reg="Lycocerus">L.</tp:taxon-name-part><tp:taxon-name-part taxon-name-part-type="species" reg="kubani">kubani</tp:taxon-name-part></tp:taxon-name></italic> (Švihla, 2004) <bold>H</bold><italic><tp:taxon-name><tp:taxon-name-part taxon-name-part-type="genus" reg="Lycocerus">L.</tp:taxon-name-part><tp:taxon-name-part taxon-name-part-type="species" reg="laterophysus">laterophysus</tp:taxon-name-part></tp:taxon-name></italic> sp. nov. Scale bars: 0.5 mm.</p></caption><graphic xmlns:xlink="http://www.w3.org/1999/xlink" xlink:href="zookeys-1176-243_article-107858__-g016.jpg" position="float" orientation="portrait" xlink:type="simple" id="oo_898326.jpg"><uri content-type="original_file" xlink:type="simple">https://binary.pensoft.net/fig/898326</uri></graphic></fig><p>Abdominal sternite VIII (Fig. <xref ref-type="fig" rid="F17">17F</xref>): triangular emarginations in middle and on both sides of posterior margin, lateral emarginations feebly deeper than the middle one, the portion between lateral and middle emarginations narrow and acute at apices, obviously extending over apices of latero-apical angles, which are widely triangular.</p><fig id="F17" position="float" orientation="portrait"><object-id xmlns:xlink="http://www.w3.org/1999/xlink" content-type="doi" xlink:type="simple">10.3897/zookeys.1176.107858.figure17</object-id><object-id xmlns:xlink="http://www.w3.org/1999/xlink" content-type="arpha" xlink:type="simple">FE537A92-3C48-565F-B149-91A2A3350DE5</object-id><label>Figure 17.</label><caption><p>Abdominal sterite VIII of female, ventral view <bold>A</bold><italic><tp:taxon-name><tp:taxon-name-part taxon-name-part-type="genus" reg="Lycocerus">Lycocerus</tp:taxon-name-part><tp:taxon-name-part taxon-name-part-type="species" reg="bilineatus">bilineatus</tp:taxon-name-part></tp:taxon-name></italic> (Wittmer, 1995) <bold>B</bold><italic><tp:taxon-name><tp:taxon-name-part taxon-name-part-type="genus" reg="Lycocerus">L.</tp:taxon-name-part><tp:taxon-name-part taxon-name-part-type="species" reg="jelineki">jelineki</tp:taxon-name-part></tp:taxon-name></italic> (Švihla, 2004) <bold>C</bold><italic><tp:taxon-name><tp:taxon-name-part taxon-name-part-type="genus" reg="Lycocerus">L.</tp:taxon-name-part><tp:taxon-name-part taxon-name-part-type="species" reg="maoershanensis">maoershanensis</tp:taxon-name-part></tp:taxon-name></italic> sp. nov. <bold>D</bold><italic><tp:taxon-name><tp:taxon-name-part taxon-name-part-type="genus" reg="Lycocerus">L.</tp:taxon-name-part><tp:taxon-name-part taxon-name-part-type="species" reg="putzi">putzi</tp:taxon-name-part></tp:taxon-name></italic> Švihla, 2011 <bold>E</bold><italic><tp:taxon-name><tp:taxon-name-part taxon-name-part-type="genus" reg="Lycocerus">L.</tp:taxon-name-part><tp:taxon-name-part taxon-name-part-type="species" reg="chongqingensis">chongqingensis</tp:taxon-name-part></tp:taxon-name></italic> sp. nov. <bold>F</bold><italic><tp:taxon-name><tp:taxon-name-part taxon-name-part-type="genus" reg="Lycocerus">L.</tp:taxon-name-part><tp:taxon-name-part taxon-name-part-type="species" reg="bispermathecus">bispermathecus</tp:taxon-name-part></tp:taxon-name></italic> sp. nov. Scale bars: 0.5 mm.</p></caption><graphic xmlns:xlink="http://www.w3.org/1999/xlink" xlink:href="zookeys-1176-243_article-107858__-g017.jpg" position="float" orientation="portrait" xlink:type="simple" id="oo_898327.jpg"><uri content-type="original_file" xlink:type="simple">https://binary.pensoft.net/fig/898327</uri></graphic></fig><p>Body length: 9.0–10.0 mm (9.3 mm in holotype); width: 2.0–2.3 mm (2.0 mm in holotype).</p></tp:treatment-sec><tp:treatment-sec sec-type="distribution" id="SECID0EYVBI"><title>Distribution.</title><p>China (Ningxia).</p></tp:treatment-sec><tp:treatment-sec sec-type="etymology" id="SECID0E4VBI"><title>Etymology.</title><p>The specific name is derived from the Latin <italic>spermatike</italic> (sperm-carrying), referring to its distinctive spermatheca, which has two spiral tubes.</p></tp:treatment-sec><tp:treatment-sec><!--Section generated to contain objects referenced in tp:taxon-treatment.--><fig id="F20" position="float" orientation="portrait"><object-id xmlns:xlink="http://www.w3.org/1999/xlink" content-type="doi" xlink:type="simple">10.3897/zookeys.1176.107858.figure20</object-id><object-id xmlns:xlink="http://www.w3.org/1999/xlink" content-type="arpha" xlink:type="simple">090E481B-880E-53D7-8A1F-5CF536677564</object-id><label>Figure 20.</label><caption><p>Habitus, dorsal view <bold>A, B</bold><italic><tp:taxon-name><tp:taxon-name-part taxon-name-part-type="genus" reg="Lycocerus">Lycocerus</tp:taxon-name-part><tp:taxon-name-part taxon-name-part-type="species" reg="chongqingensis">chongqingensis</tp:taxon-name-part></tp:taxon-name></italic> sp. nov. <bold>C, D</bold><italic><tp:taxon-name><tp:taxon-name-part taxon-name-part-type="genus" reg="Lycocerus">L.</tp:taxon-name-part><tp:taxon-name-part taxon-name-part-type="species" reg="bispermathecus">bispermathecus</tp:taxon-name-part></tp:taxon-name></italic> sp. nov. <bold>A, C</bold> male <bold>B, D</bold> female. Scale bars: 2.0 mm.</p></caption><graphic xmlns:xlink="http://www.w3.org/1999/xlink" xlink:href="zookeys-1176-243_article-107858__-g020.jpg" position="float" orientation="portrait" xlink:type="simple" id="oo_898330.jpg"><uri content-type="original_file" xlink:type="simple">https://binary.pensoft.net/fig/898330</uri></graphic></fig><fig id="F4" position="float" orientation="portrait"><object-id xmlns:xlink="http://www.w3.org/1999/xlink" content-type="doi" xlink:type="simple">10.3897/zookeys.1176.107858.figure4</object-id><object-id xmlns:xlink="http://www.w3.org/1999/xlink" content-type="arpha" xlink:type="simple">83C60A4D-BBDB-57A6-8CDC-0754B74FD979</object-id><label>Figure 4.</label><caption><p>Aedeagus <bold>A–C</bold><italic><tp:taxon-name><tp:taxon-name-part taxon-name-part-type="genus" reg="Lycocerus">Lycocerus</tp:taxon-name-part><tp:taxon-name-part taxon-name-part-type="species" reg="genaemaculatus">genaemaculatus</tp:taxon-name-part></tp:taxon-name></italic> (Wittmer, 1951) <bold>D–F</bold><italic><tp:taxon-name><tp:taxon-name-part taxon-name-part-type="genus" reg="Lycocerus">L.</tp:taxon-name-part><tp:taxon-name-part taxon-name-part-type="species" reg="hubeiensis">hubeiensis</tp:taxon-name-part></tp:taxon-name></italic> (Švihla, 2004) <bold>A, D</bold> ventral view <bold>B, E</bold> dorsal view <bold>C, F</bold> lateral view. Scale bars: 1.0 mm.</p></caption><graphic xmlns:xlink="http://www.w3.org/1999/xlink" xlink:href="zookeys-1176-243_article-107858__-g004.jpg" position="float" orientation="portrait" xlink:type="simple" id="oo_898314.jpg"><uri content-type="original_file" xlink:type="simple">https://binary.pensoft.net/fig/898314</uri></graphic></fig></tp:treatment-sec><ref-list><ref id="B9"><mixed-citation xmlns:xlink="http://www.w3.org/1999/xlink" xlink:type="simple"><person-group><name name-style="western"><surname>Li</surname><given-names>LM</given-names></name><name name-style="western"><surname>Su</surname><given-names>JY</given-names></name><name name-style="western"><surname>Yang</surname><given-names>YX</given-names></name></person-group> (<year>2015</year>) <article-title>Description of female genitalia of twelve species of <italic><tp:taxon-name><tp:taxon-name-part taxon-name-part-type="genus">Lycocerus</tp:taxon-name-part></tp:taxon-name></italic> Gorham (<tp:taxon-name><tp:taxon-name-part taxon-name-part-type="order">Coleoptera</tp:taxon-name-part></tp:taxon-name>, <tp:taxon-name><tp:taxon-name-part taxon-name-part-type="family">Cantharidae</tp:taxon-name-part></tp:taxon-name>).</article-title><source>Far Eastern Entomologist</source><volume>300</volume>: <fpage>1</fpage>–<lpage>11</lpage>.</mixed-citation></ref></ref-list></tp:taxon-treatment>
